# Supplementary material for: Measurement of vitreous humor pressure in vivo using an optic fiber pressure sensor
Source: Sci Rep. 2023 Oct 25;13:18233. doi: 10.1038/s41598-023-45616-z (PMC10600124; doi:10.1038/s41598-023-45616-z)
Supplement: Supplementary file 1 — Supplementary Information. [file 41598_2023_45616_MOESM1_ESM.xlsx]

## Sheet: No1 Pocrine  (Low IOP set) 
No1	aIOP	pIOP
ave	16.3311	16.7989
SD	0.203762	0.1805
Data	16.6893	16.9919
	16.4468	17.0841
	16.6131	17.0841
	16.523	16.7949
	16.6131	16.9618
	16.4919	16.9014
	16.3256	17.1747
	16.6442	16.7504
	16.5074	17.038
	16.4468	17.0221
	16.6131	17.0221
	16.6893	16.9761
	16.523	16.9014
	16.5992	17.0841
	16.7499	17.1143
	16.5836	17.0078
	16.5525	17.0984
	16.3707	16.9316
	16.3707	17.0682
	16.4779	16.9156
	16.523	17.038
	16.4624	17.1445
	16.5992	16.9618
	16.5386	17.1587
	16.5386	16.9761
	16.3862	16.9014
	16.4919	16.8712
	16.2494	17.0221
	16.5992	16.9761
	16.4779	16.8712
	16.3707	17.038
	16.4624	16.9618
	16.568	16.9156
	16.523	16.8855
	16.7499	17.0841
	16.6442	17.1587
	16.5525	16.9761
	16.6893	17.1445
	16.7204	17.0523
	16.5386	16.8712
	16.8712	17.0221
	16.5525	17.0682
	16.5386	17.0682
	16.5074	16.9618
	16.6893	17.0221
	16.3707	17.1286
	16.6442	16.9316
	16.568	17.038
	16.7811	16.9316
	16.7204	16.9156
	16.5386	16.8553
	16.6131	16.8553
	16.7499	17.1143
	16.4017	17.0984
	16.3862	16.9919
	16.5992	17.0841
	16.4017	17.0523
	16.5074	17.0221
	16.5836	16.9014
	16.6598	17.0078
	16.5836	17.0523
	16.523	16.9014
	16.6598	16.9156
	16.6287	16.9761
	16.5525	17.0221
	16.568	16.9156
	16.5386	17.1143
	16.2945	16.9618
	16.523	16.8855
	16.5074	17.038
	16.4468	16.9014
	16.8261	16.9919
	16.523	17.0523
	16.4313	16.9014
	16.6442	16.9919
	16.6131	16.9919
	16.4468	17.0523
	16.523	17.0523
	16.8261	17.0523
	16.4468	17.0841
	16.4313	16.8553
	16.5992	17.1445
	16.5836	17.0078
	16.568	16.8553
	16.3707	16.9919
	16.5992	16.8855
	16.3411	16.9618
	16.5386	17.0523
	16.5992	16.9156
	16.5992	16.9458
	16.2494	16.9156
	16.5386	17.0682
	16.7499	16.9316
	16.5992	16.9761
	16.523	17.1445
	16.6893	17.0841
	16.6598	16.9618
	16.523	17.0221
	16.4017	16.9618
	16.7499	16.9014
	16.5386	17.0221
	16.6893	16.9618
	16.5836	17.0682
	16.7499	17.0984
	16.6893	17.0221
	16.3551	17.038
	16.568	17.1445
	16.6131	16.9014
	16.568	17.038
	16.6287	16.7806
	16.523	17.0078
	16.4779	16.9014
	16.523	17.0984
	16.6131	16.9458
	16.4313	16.9316
	16.4468	16.9919
	16.5525	17.0682
	16.5074	17.0078
	16.5525	17.0841
	16.4173	16.841
	16.7655	17.0078
	16.7204	17.0523
	16.6442	16.8108
	16.4173	17.0523
	16.6287	17.0523
	16.6442	17.0841
	16.5992	17.1445
	16.4779	16.8855
	16.5525	16.7806
	16.3411	16.9761
	16.5386	17.0682
	16.5992	16.9458
	16.6287	17.0523
	16.8417	16.8553
	16.5992	17.1286
	16.6753	17.0078
	16.6893	16.9761
	16.4468	17.0078
	16.5836	16.9919
	16.5074	17.1587
	16.4313	16.9316
	16.4779	16.9919
	16.4919	16.9761
	16.3256	17.1906
	16.6598	16.841
	16.523	16.8108
	16.4919	16.9618
	16.7204	16.9919
	16.6893	17.0682
	16.4919	17.2049
	16.568	16.9458
	16.6442	16.9156
	16.3862	16.9156
	16.7204	17.0221
	16.5992	16.9316
	16.523	16.9458
	16.2945	16.9014
	16.523	16.9316
	16.6442	16.8553
	16.9179	17.0078
	16.4919	16.9618
	16.3411	16.9618
	16.5836	17.038
	16.6598	16.9316
	16.5992	17.0841
	16.5074	17.235
	16.7499	17.0221
	16.4017	16.9156
	16.7966	16.9618
	16.6893	16.9761
	16.6598	16.7806
	16.8572	17.235
	16.5992	16.9156
	16.523	17.0221
	16.568	17.0221
	16.6287	16.9014
	16.5992	17.0523
	16.5074	17.038
	16.3101	17.0078
	16.5074	16.9761
	16.5525	17.1747
	16.5525	16.9316
	16.9023	17.0523
	16.5074	17.0221
	16.5992	17.0078
	16.6287	16.9316
	16.6598	16.9014
	16.5386	17.0221
	16.4919	16.9761
	16.6131	16.9316
	16.5992	17.1445
	16.7204	16.9316
	16.4624	17.0841
	16.4173	17.0221
	16.3862	17.0841
	16.8106	16.9316
	16.6893	16.9014
	16.5836	17.1587
	16.5992	17.0221
	16.6598	16.9458
	16.6131	16.9919
	16.6893	17.1587
	16.5992	16.9919
	16.6287	16.9761
	16.4468	17.1906
	16.4919	17.0221
	16.5992	17.0841
	16.568	17.0078
	16.4313	16.9014
	16.4313	16.841
	16.5386	16.9458
	16.4017	16.9618
	16.6287	16.9156
	16.523	17.0523
	16.523	16.9156
	16.523	16.8553
	16.4779	17.038
	16.5386	16.9014
	16.4468	17.0523
	16.4468	17.0523
	16.7204	17.0221
	16.6131	17.038
	16.4017	16.8855
	16.6442	17.0221
	16.6598	17.0984
	16.5386	17.0523
	16.523	17.0078
	16.5525	16.9156
	16.5525	17.0078
	16.523	16.8108
	16.5386	16.841
	16.523	16.8251
	16.568	16.9919
	16.6442	16.9761
	16.6131	16.9014
	16.5074	17.0221
	16.4919	16.9618
	16.2945	16.9014
	16.5074	16.9156
	16.5992	16.9458
	16.6131	16.841
	16.4919	17.038
	16.5992	16.9761
	16.7499	17.0682
	16.523	16.8712
	16.8417	16.8553
	16.4779	17.1143
	16.5992	17.0221
	16.5992	16.7949
	16.5525	17.0523
	16.3707	17.0682
	16.5074	16.8712
	16.568	16.8712
	16.523	17.0841
	16.7204	16.9316
	16.568	17.0682
	16.4173	17.038
	16.5074	16.8855
	16.6753	17.0682
	16.5992	17.1906
	16.3862	17.235
	16.6753	16.9014
	16.5386	16.8855
	16.523	17.0221
	16.5386	17.1286
	16.6598	17.0984
	16.5074	16.9156
	16.4313	17.0523
	16.7359	16.9458
	16.5525	16.9156
	16.5525	17.0078
	16.6753	17.1143
	16.568	16.8553
	16.7655	17.1286
	16.568	17.038
	16.6442	16.9761
	16.5836	17.0078
	16.4468	16.9458
	16.265	17.038
	16.6753	16.9761
	16.5992	17.1143
	16.523	16.9458
	16.5386	17.0078
	16.5074	17.1143
	16.6131	17.0841
	16.4919	16.9014
	16.6131	17.1143
	16.6287	16.9618
	16.4173	16.8108
	16.6753	17.1747
	16.7499	17.1286
	16.5074	17.0682
	16.2805	16.9618
	16.6131	17.038
	16.568	17.0078
	16.568	17.0078
	16.568	17.0841
	16.5836	17.0523
	16.7499	16.8251
	16.7655	16.9761
	16.4779	16.9014
	16.7204	17.0078
	16.6287	17.1445
	16.5525	16.9919
	16.2044	16.841
	16.4468	16.9919
	16.7204	17.0841
	16.568	16.8553
	16.6598	16.9618
	16.5836	16.9014
	16.4919	16.9014
	16.568	16.9919
	16.4468	16.9761
	16.523	17.0221
	16.4313	16.7806
	16.2945	16.7504
	16.3101	16.8251
	16.568	16.9014
	16.4624	16.7806
	16.2805	16.8712
	16.5525	16.841
	16.5074	16.9316
	16.2339	16.7806
	16.2044	16.6758
	16.265	16.7504
	16.2044	16.7362
	16.5386	16.6154
	16.2805	16.7806
	16.1733	16.7806
	16.3256	16.6011
	16.3256	16.571
	16.2494	16.7806
	16.3101	16.8251
	16.1438	16.7504
	16.3862	16.7202
	16.5992	16.6599
	16.1888	16.7202
	16.1282	16.7806
	16.0831	16.8108
	16.1127	16.6599
	16.3411	16.7202
	16.4468	16.7504
	16.1282	16.706
	16.2805	16.7664
	16.0971	16.7202
	16.0365	16.4804
	16.523	16.6599
	16.2044	16.706
	16.0521	16.706
	16.3411	16.6011
	16.1733	16.5853
	16.1593	16.4502
	16.1593	16.6154
	16.3862	16.706
	16.2199	16.6901
	16.1438	16.6154
	16.2044	16.6599
	16.2199	16.6154
	16.2199	16.5408
	16.2494	16.5551
	16.265	16.6901
	16.1282	16.6456
	16.2805	16.7806
	16.2805	16.8553
	16.4468	16.706
	16.0831	16.6901
	16.265	16.9014
	16.2339	16.6456
	16.2494	16.7949
	16.2044	16.6599
	16.3707	16.8553
	16.0676	16.5265
	16.2805	16.6599
	16.0676	16.706
	16.2044	16.6599
	16.3862	16.7202
	16.3862	16.7664
	16.4468	16.7504
	16.3862	16.7202
	16.568	16.5853
	16.3256	16.7362
	16.3101	16.7504
	16.1733	16.6599
	16.2044	16.6011
	16.4017	16.9458
	16.4173	16.7664
	16.0676	16.6901
	16.3101	16.841
	16.2199	16.6758
	16.3101	16.7202
	16.3256	16.841
	16.265	16.6599
	16.3707	16.6313
	16.2945	16.5265
	16.3707	16.6456
	16.0676	16.706
	16.1282	16.8108
	16.4468	16.6154
	16.3101	16.6901
	16.4468	16.5551
	16.0971	16.7806
	16.2044	16.7504
	16.3862	16.7362
	16.1438	16.841
	16.2044	16.8108
	16.1438	16.7202
	16.1127	16.6456
	16.4919	16.7664
	16.2199	16.7202
	16.2805	16.6456
	16.1127	16.6011
	16.0971	16.7504
	16.007	16.7362
	16.2494	16.7664
	16.1127	16.6313
	15.8252	16.4963
	16.1733	16.4502
	16.0971	16.4217
	16.0521	16.6313
	15.9154	16.7362
	16.1438	16.5106
	16.2044	16.6901
	16.0521	16.706
	16.0831	16.5408
	15.9759	16.6154
	16.3707	16.706
	16.0971	16.3915
	16.1282	16.5551
	16.2494	16.6758
	16.2199	16.6313
	15.9154	16.6901
	16.2945	16.436
	16.2199	16.6313
	16.1127	16.706
	16.1438	16.7362
	16.4919	16.6599
	16.0365	16.6758
	16.2199	16.6599
	16.1733	16.5106
	16.2494	16.5408
	16.3551	16.3915
	15.9464	16.4661
	16.1593	16.6154
	16.2199	16.6758
	16.2339	16.6599
	16.1888	16.706
	15.9154	16.4963
	16.1733	16.4804
	16.1438	16.4963
	16.0521	16.4217
	16.1127	16.6599
	16.1438	16.6011
	16.2044	16.7362
	15.9464	16.706
	16.1733	16.5106
	16.3256	16.3756
	16.2945	16.5551
	16.1593	16.5551
	16.1127	16.7949
	16.0521	16.5551
	16.2199	16.5265
	16.1127	16.5408
	16.2339	16.6456
	16.1733	16.7664
	16.1127	16.6313
	16.007	16.4804
	16.1593	16.7949
	16.0676	16.6456
	16.1127	16.4058
	16.4779	16.5853
	16.0365	16.4963
	16.1127	16.5853
	16.1733	16.4661
	15.9464	16.6456
	16.007	16.5853
	16.0676	16.6313
	16.1733	16.6154
	16.0365	16.5265
	15.9915	16.5106
	16.3411	16.5408
	16.2805	16.5408
	16.0226	16.5265
	16.1593	16.7202
	16.2805	16.7202
	16.0676	16.6599
	16.1438	16.5265
	16.1127	16.5265
	15.9464	16.4963
	16.265	16.4963
	16.3256	16.5265
	16.2044	16.6154
	16.2044	16.7202
	16.1888	16.6154
	16.2199	16.706
	16.265	16.5551
	16.3551	16.6456
	16.3411	16.6758
	16.2044	16.7664
	16.1733	16.841
	16.0226	16.4058
	16.0971	16.7806
	16.2494	16.6011
	16.2494	16.6599
	16.1282	16.706
	16.2044	16.6313
	16.0226	16.6599
	16.3707	16.6901
	16.2494	16.571
	16.0831	16.7504
	16.1593	16.7806
	16.1593	16.6154
	16.1888	16.6901
	15.9464	16.5106
	16.3256	16.5106
	16.1888	16.6901
	16.2199	16.6456
	16.3101	16.6456
	16.2199	16.6313
	16.2805	16.4963
	16.1438	16.6154
	16.2199	16.4502
	16.2044	16.5265
	16.1593	16.6456
	16.2494	16.7362
	16.265	16.6154
	16.2044	16.6154
	16.1733	16.6456
	16.2805	16.5551
	16.0226	16.6154
	16.0226	16.6758
	16.3707	16.841
	16.2044	16.6758
	16.0226	16.7362
	16.1733	16.6313
	16.2044	16.706
	16.2805	16.6011
	16.0676	16.6901
	16.1593	16.6313
	16.0971	16.4661
	16.4313	16.6758
	16.3256	16.5853
	16.0521	16.571
	15.9759	16.3915
	16.0365	16.6154
	16.0521	16.5106
	16.0365	16.5551
	16.1282	16.6758
	16.0971	16.4661
	15.9759	16.6011
	16.1733	16.5853
	16.2199	16.571
	16.1438	16.6313
	16.2044	16.571
	16.2494	16.6154
	16.1127	16.5853
	16.0831	16.5265
	16.4468	16.6011
	16.1127	16.6154
	16.2199	16.6313
	16.0831	16.4804
	16.0521	16.5551
	15.8858	16.6313
	16.0365	16.7362
	16.0521	16.6758
	16.3411	16.7362
	16.4017	16.4661
	16.0676	16.5551
	16.0971	16.6011
	16.1438	16.5106
	16.1127	16.6313
	16.0971	16.6456
	16.0831	16.5551
	16.265	16.5551
	15.9759	16.5106
	15.9915	16.5551
	16.0226	16.6313
	16.1733	16.4502
	16.0521	16.6599
	16.1282	16.436
	16.0831	16.5551
	16.3551	16.4804
	16.0365	16.5106
	16.2494	16.4963
	16.2044	16.5853
	16.1733	16.5853
	16.1438	16.5551
	16.0676	16.7362
	16.1438	16.7664
	16.2945	16.4804
	15.962	16.6758
	16.1438	16.6456
	16.265	16.6313
	16.0521	16.5408
	15.9915	16.5408
	16.1127	16.5106
	16.2945	16.5551
	16.0365	16.571
	16.2494	16.571
	16.2199	16.6456
	16.3707	16.6758
	16.2945	16.7362
	16.1438	16.7806
	16.007	16.6456
	16.2805	16.6313
	16.2339	16.7362
	16.2199	16.6599
	16.1282	16.6154
	16.0676	16.571
	16.0831	16.6313
	16.1282	16.706
	16.4313	16.6011
	16.1127	16.6154
	16.1733	16.7362
	16.1733	16.7806
	16.1888	16.6154
	16.0676	16.6901
	16.2339	16.5408
	16.1593	16.6313
	16.0676	16.5265
	16.0676	16.7362
	16.0831	16.3454
	16.0521	16.7504
	16.1593	16.6599
	16.2044	16.6456
	15.9759	16.6901
	16.0676	16.6011
	16.3256	16.6758
	16.0971	16.6456
	16.1888	16.6758
	16.2339	16.7949
	16.2044	16.7202
	16.1593	16.5551
	16.2199	16.7362
	16.0226	16.6456
	16.2805	16.8108
	16.2199	16.6599
	16.2044	16.7362
	16.1127	16.6154
	16.2044	16.7949
	16.1438	16.6154
	16.265	16.706
	16.007	16.8251
	16.1593	16.7202
	16.3256	16.6599
	16.1733	16.6599
	16.2339	16.7504
	16.4017	16.6901
	15.9915	16.6011
	16.3101	16.8108
	16.2339	16.6599
	16.0676	16.7202
	16.1593	16.5551
	16.2805	16.6758
	16.007	16.706
	16.1733	16.5408
	16.0971	16.5853
	16.0521	16.4963
	16.3707	16.6758
	16.2199	16.3756
	16.0971	16.6154
	16.0521	16.6758
	16.265	16.8251
	16.2044	16.7504
	16.2339	16.6313
	16.0971	16.571
	16.4468	16.6599
	16.2494	16.6011
	16.265	16.6758
	16.2805	16.7504
	16.265	16.5265
	15.9915	16.7202
	16.1733	16.7806
	15.9154	16.6599
	16.1127	16.7806
	16.3256	16.6456
	16.0365	16.6154
	16.2945	16.6011
	16.4624	16.6456
	16.1127	16.3613
	15.8392	16.6154
	16.0521	16.5106
	16.0521	16.6011
	16.0831	16.7806
	16.2945	16.7504
	16.0831	16.7949
	16.1438	16.6758
	16.4313	16.6011
	16.1593	16.6154
	16.0676	16.6901
	16.3862	16.6599
	16.2805	16.5551
	16.1593	16.3613
	15.8392	16.6456
	16.3411	16.7504
	16.2199	16.706
	16.2044	16.571
	16.2044	16.4058
	16.1733	16.6456
	16.0676	16.6599
	16.2044	16.6456
	16.1282	16.7806
	16.1733	16.7664
	16.1127	16.7362
	16.1438	16.6154
	15.9464	16.571
	16.0365	16.6154
	16.0676	16.5551
	16.3256	16.7202
	16.1593	16.7504
	16.1438	16.571
	16.1282	16.5265
	16.1888	16.6313
	16.0676	16.5265
	16.2044	16.5551
	16.1733	16.706
	16.2945	16.6011
	16.0676	16.6758
	16.2805	16.7362
	16.1282	16.7504
	16.3256	16.5408
	16.1593	16.6599
	16.2044	16.6901
	16.2199	16.6599
	16.4919	16.5551
	16.1733	16.7664
	16.1438	16.8855
	16.1888	16.6758
	16.2199	16.7362
	16.3256	16.6599
	16.2044	16.7362
	16.3707	16.5551
	16.2199	16.9014
	16.3707	16.6011
	16.2199	16.6456
	16.1733	16.7504
	16.3862	16.7664
	16.3256	16.7202
	16.1593	16.8108
	16.0971	16.6599
	16.1593	16.841
	16.523	16.9014
	16.1733	16.6313
	16.4313	16.706
	16.1127	16.7664
	16.2945	16.571
	16.265	16.6758
	16.1888	16.6154
	16.2805	16.6901
	16.4173	16.6599
	16.2199	16.7202
	16.4313	16.8553
	16.4313	16.7362
	16.2945	16.841
	16.0521	16.8108
	16.3707	16.6901
	15.9464	16.7664
	16.1282	16.571
	16.1593	16.706
	16.1127	16.8712
	16.3707	16.6901
	16.1127	16.7664
	16.2339	16.6901
	16.3411	16.7362
	16.4468	16.8108
	16.2339	16.7504
	16.1438	16.6456
	16.1733	16.8553
	16.2805	16.706
	15.9759	16.7664
	16.2494	16.6011
	16.4173	16.8712
	16.3707	16.9156
	16.4313	16.706
	16.1733	16.6758
	16.1127	16.8251
	16.0676	16.7806
	16.2494	16.7664
	16.2339	16.5853
	16.1127	16.5853
	16.3707	16.706
	16.2805	16.9458
	16.4468	16.7806
	16.265	16.8251
	16.1127	16.6599
	16.1593	16.706
	16.1438	16.8251
	16.1282	16.5551
	16.0676	16.706
	16.2805	16.7202
	16.2199	16.841
	16.2339	16.706
	16.1733	16.8553
	16.0676	16.7664
	16.3862	16.6456
	16.1593	16.7949
	16.4779	16.6456
	16.3707	16.7362
	16.2494	16.7362
	16.3862	16.7362
	16.3411	16.8855
	16.2805	16.7362
	16.2044	16.7664
	16.2199	16.7504
	16.2339	16.6758
	16.2339	16.9761
	16.0831	16.6758
	16.4624	16.6599
	16.4313	16.7362
	16.265	16.841
	16.2044	16.8108
	16.3256	16.6901
	16.0365	16.8108
	16.1438	16.7362
	16.2945	16.7664
	16.4017	16.8251
	16.3551	16.8251
	16.3707	16.7664
	16.1888	16.7504
	16.3101	16.7362
	16.1438	16.8553
	16.3256	16.6599
	16.2199	16.6599
	16.3256	16.7362
	16.2945	16.7664
	16.2044	16.706
	16.1888	16.6313
	16.3101	16.9156
	16.3707	16.841
	16.1438	16.6599
	16.3707	16.841
	16.2494	16.706
	16.3707	16.706
	16.3256	16.6901
	16.2044	16.841
	16.2044	16.841
	16.4173	16.8108
	16.3551	16.7949
	16.3551	16.7362
	16.0226	16.8251
	16.2494	16.8712
	16.2199	16.8108
	16.2199	16.841
	16.2805	16.7504
	16.2945	16.7362
	16.2339	16.8855
	16.2199	16.9316
	16.3862	16.9618
	16.0676	16.7664
	16.5074	16.6154
	16.2339	16.8712
	16.3256	16.6758
	16.4468	16.6313
	16.1282	16.8553
	16.2199	16.9014
	16.2339	16.8855
	16.2945	16.8108
	16.1593	16.6456
	16.3862	16.9316
	15.9759	16.8855
	16.0971	16.6758
	16.4919	16.8712
	16.2805	16.6599
	16.4624	16.8108
	16.2339	16.9014
	16.265	16.7949
	16.2805	16.8108
	16.3256	16.9014
	16.2494	16.6758
	16.2945	16.8553
	16.4173	16.9156
	16.523	16.7949
	16.2805	16.9316
	16.2805	16.841
	16.4017	16.6599
	16.3411	16.841
	16.4468	16.8855
	16.3411	16.7949
	16.265	17.0221
	16.3411	16.7664
	16.1888	16.6456
	16.2805	16.7202
	16.0831	16.9761
	16.3101	16.841
	16.1282	16.841
	16.2199	16.7806
	16.2494	16.9618
	16.4779	16.7806
	16.1733	16.8712
	16.1888	16.7362
	16.3101	16.7362
	16.3707	16.7949
	16.265	16.841
	16.3101	16.9316
	16.265	16.706
	16.2945	16.841
	16.2199	16.9316
	16.2494	16.7949
	16.5386	16.8108
	16.2044	16.7664
	16.2339	16.9761
	16.3551	16.8251
	16.0365	16.6901
	16.2044	16.8855
	16.2945	16.8108
	16.0831	17.038
	16.4919	16.9156
	16.4919	16.7664
	16.4468	16.8553
	16.2805	16.7504
	16.2805	16.7504
	16.3551	16.8108
	16.3707	16.7664
	16.568	16.7949
	16.2945	16.8251
	16.2044	16.9919
	16.2945	16.7504
	16.2339	17.0221
	16.3256	16.7362
	16.2945	16.9316
	16.3256	16.8251
	16.265	16.8712
	16.3707	16.841
	16.4468	16.7949
	16.6753	16.7202
	16.3101	16.8712
	16.265	16.7806
	16.1593	16.8855
	16.2199	16.7504
	16.1282	16.7806
	16.2199	16.9156
	16.4173	16.841
	16.2494	16.9316
	16.3101	16.8712
	16.4624	16.7949
	16.2945	16.706
	16.2199	16.6901
	16.1282	16.8712
	16.3101	16.7664
	16.0971	16.9618
	16.2945	16.6901
	16.2199	16.8712
	16.3707	16.9014
	16.3101	16.7664
	16.4779	17.038
	16.2945	16.8553
	16.4468	16.9014
	16.4919	16.8251
	16.3707	16.706
	16.4779	16.8553
	16.3411	16.8712
	16.2945	16.9316
	16.2339	16.8712
	16.4017	16.9316
	16.5386	16.9014
	16.4313	16.9316
	16.2339	16.8855
	16.2945	16.9618
	16.2494	16.9316
	16.523	17.0078
	16.2199	16.9014
	16.3707	16.8251
	16.2945	16.8855
	16.5074	16.9156
	16.2339	16.8553
	16.2945	16.9761
	16.3862	16.9316
	16.1733	16.9919
	16.2945	16.9316
	16.2199	17.0078
	16.2044	16.9316
	16.4173	16.9618
	16.4468	17.0841
	16.2044	16.8553
	16.3551	16.9156
	16.2945	16.9458
	16.2945	16.841
	16.3707	16.9618
	16.3256	16.7949
	16.2805	17.0523
	16.3101	16.8108
	16.1733	17.1143
	16.3551	16.9014
	16.2044	16.9014
	16.265	16.8553
	16.3707	16.9761
	16.3256	16.8108
	16.3256	16.7806
	16.2494	16.9458
	16.4173	16.8855
	16.0521	16.9618
	16.4919	16.9919
	16.2805	16.841
	16.4173	17.0078
	16.2945	17.0078
	16.4919	16.841
	16.4779	16.9316
	16.2339	16.9919
	16.2199	16.9316
	16.2805	16.9919
	16.1888	16.8108

## Sheet: No2 Pocrine  (Low IOP set) 
No1	aIOP	pIOP
ave	17.2044	17.7705
SD	0.209532	0.182056
Data	16.9567	17.5751
	16.8961	17.5751
	16.9723	17.5751
	16.8495	17.804
	17.0935	17.6816
	16.9412	17.6975
	17.078	17.5449
	17.0469	17.6975
	16.9567	17.7722
	16.9256	17.742
	17.078	17.5449
	17.078	17.6212
	17.0329	17.7579
	17.078	17.6053
	17.2911	17.6355
	17.1697	17.7881
	17.2444	17.7722
	17.0329	17.529
	17.078	17.483
	17.1993	17.5449
	16.8043	17.6514
	16.9101	17.4988
	17.0018	17.4226
	16.7888	17.4384
	16.7282	17.4384
	17.0625	17.4686
	16.8355	17.5449
	16.9256	17.7118
	17.0625	17.5592
	17.078	17.955
	17.2304	17.7579
	17.1837	17.8183
	17.1697	17.9709
	17.0329	17.8485
	17.0329	17.8644
	17.305	17.6975
	17.0935	17.8644
	17.3968	17.742
	17.2755	17.591
	17.473	17.7579
	17.1387	17.742
	16.9723	17.529
	17.078	17.8342
	17.2444	17.483
	17.0625	17.4384
	17.0329	17.6212
	17.2599	17.7118
	17.0173	17.3765
	16.9567	17.483
	17.1697	17.5751
	17.0935	17.6514
	17.2599	17.591
	17.1993	17.742
	17.1837	17.5751
	17.078	17.7579
	17.1075	17.6975
	17.0935	17.8644
	17.1387	17.7881
	17.2444	17.955
	17.1387	17.8803
	17.3206	17.8946
	17.2149	17.6355
	17.1697	17.8183
	17.3517	17.7881
	17.1387	17.6514
	17.1993	17.6816
	17.3517	17.4527
	17.0935	17.483
	17.1075	17.5592
	17.0329	17.5592
	17.1387	17.591
	16.865	17.7579
	16.7888	17.6355
	16.9256	17.6053
	17.0625	17.6355
	17.0173	17.804
	16.9863	17.6212
	17.1837	17.742
	17.0625	17.7579
	17.2599	17.6816
	17.1075	18.017
	17.0469	17.7722
	17.1231	17.955
	17.3361	17.7722
	17.305	17.8183
	17.4419	17.9407
	17.3517	17.9868
	17.3657	17.8485
	17.1993	18.0632
	17.1387	17.7277
	17.3361	17.7579
	17.3813	17.8485
	17.2911	17.8485
	17.4279	17.9709
	17.1993	17.8803
	17.2755	17.7881
	17.3657	18.0472
	17.1387	17.8803
	17.2149	17.9248
	17.2911	17.804
	17.2304	17.9709
	17.2911	17.9407
	17.2444	17.9407
	17.3657	17.8644
	17.3813	17.7881
	17.473	17.8342
	17.3968	17.8644
	17.2755	18.0313
	17.4886	17.8183
	17.2444	17.8342
	17.0625	17.6816
	17.305	18.0313
	17.5181	17.7579
	17.305	17.7579
	17.4886	17.6212
	17.3517	17.9868
	17.3813	17.9105
	17.305	17.9868
	17.3813	17.8946
	17.2304	17.8485
	17.2911	17.8342
	17.1697	17.8644
	17.0935	17.8183
	17.1993	17.7881
	17.4419	17.804
	17.3517	17.9105
	17.2911	18.017
	17.3517	18.0775
	17.4575	17.9248
	17.4419	17.8485
	17.4886	17.9105
	17.4419	17.9248
	17.3361	17.8946
	17.0625	17.955
	17.1542	17.9248
	17.2911	17.8485
	17.2149	17.9105
	17.1837	17.804
	17.2599	17.8946
	17.2444	17.9105
	17.3813	17.742
	17.2149	17.8803
	17.3657	17.8803
	17.0625	17.9709
	17.5493	17.7579
	17.2911	17.9248
	17.4575	17.9709
	17.1231	18.017
	17.6239	17.8485
	17.5181	17.9868
	17.2444	17.955
	17.4575	18.184
	17.5943	17.9868
	17.5337	18.1236
	17.3813	18.017
	17.4575	17.9248
	17.5025	17.8183
	17.4886	17.8342
	17.4279	17.8183
	17.1993	17.8342
	17.6395	17.955
	17.3517	17.9868
	17.3206	17.9868
	17.3206	17.8485
	17.1993	17.6514
	17.1075	17.8183
	17.2149	17.9105
	17.1697	17.6816
	17.4123	17.742
	17.5788	17.8946
	17.0935	17.8946
	17.2304	17.7722
	17.0625	17.6212
	17.3813	17.8803
	17.0625	17.742
	17.1387	17.8644
	17.1387	17.9248
	17.3813	17.7118
	17.1837	17.955
	17.3361	18.0472
	17.4123	17.9248
	17.4279	18.017
	17.2599	18.0313
	17.2911	17.9709
	17.5632	17.8644
	17.2149	17.8342
	17.473	17.8342
	17.1697	17.8644
	17.2444	18.0632
	17.4419	17.7579
	17.2599	17.955
	17.3657	17.8485
	17.3813	17.8342
	17.2149	17.7881
	17.1075	17.8644
	17.0018	17.9868
	17.3517	17.7579
	17.5025	17.8183
	17.3813	17.8183
	17.1697	17.8803
	17.3361	17.8183
	17.3361	17.6975
	17.2911	17.8183
	17.1231	17.742
	17.2911	18.0313
	17.1231	17.7881
	17.305	17.7118
	17.2304	17.8342
	17.2911	17.9248
	17.078	17.8485
	17.3657	17.804
	17.2911	17.9709
	17.2911	17.8946
	17.3361	17.8183
	17.2304	17.8803
	17.3361	17.9407
	17.4279	18.017
	17.3206	17.8803
	17.4123	17.8946
	17.2444	17.955
	17.4575	18.017
	17.3517	17.7118
	17.4886	17.9709
	17.3968	17.8342
	17.4575	17.8946
	17.5943	17.955
	17.5025	18.0632
	17.4575	17.9868
	17.4886	17.8485
	17.2755	17.8644
	17.3206	17.7579
	17.4419	17.8183
	17.1993	18.0011
	17.3361	17.7579
	17.4279	17.7118
	17.078	17.7118
	17.4886	17.9105
	17.1993	17.8485
	17.1697	17.9407
	17.4419	17.8183
	17.3206	17.6975
	17.2755	17.9709
	17.3206	18.017
	17.4279	17.8946
	17.2304	18.0933
	17.2304	17.8644
	17.4419	18.184
	17.2304	17.7579
	17.1837	17.9709
	17.3206	17.804
	17.3968	18.0632
	17.473	17.8803
	17.305	17.9105
	17.1697	17.6975
	17.6395	17.9105
	17.2755	17.955
	17.1387	17.9105
	17.305	17.6816
	17.5632	17.9868
	17.1993	17.7722
	17.1387	17.6514
	17.2755	17.804
	17.3968	17.8803
	17.2911	17.8803
	17.3206	17.8183
	17.2149	17.9407
	17.2444	18.0472
	17.1231	17.7277
	17.3206	17.8183
	17.4886	17.6355
	17.2599	17.9105
	17.2599	17.8485
	17.3517	17.9709
	17.4279	17.8644
	17.2444	17.8485
	17.4123	17.8803
	17.1231	17.7722
	17.2599	17.9105
	17.4886	17.9248
	17.3968	17.9709
	17.3657	17.9105
	17.3968	18.0472
	17.4419	17.8803
	17.5788	18.1236
	17.4419	18.1696
	17.3361	18.2603
	17.5025	18.1236
	17.6395	18.2142
	17.8214	18.0933
	17.5181	18.3525
	17.7312	18.0011
	17.5025	18.0775
	17.5181	18.1379
	17.4575	17.9105
	17.4279	17.9105
	17.4123	17.9248
	17.5025	17.6355
	17.3813	17.8485
	17.4886	17.9407
	17.3517	17.955
	17.2911	17.8342
	17.2149	17.8485
	17.2304	17.7722
	17.3968	17.6975
	17.4886	17.955
	17.2755	17.8946
	17.2755	17.7722
	17.1231	17.9868
	17.1697	17.7881
	17.3657	17.955
	17.2911	18.0775
	17.3517	17.955
	17.3968	17.9248
	17.1837	17.9105
	17.3813	18.0933
	17.5025	17.955
	17.5025	18.1538
	17.3813	17.9868
	17.3657	18.017
	17.5943	17.8644
	17.6239	17.8342
	17.4575	17.8803
	17.6706	17.8485
	17.473	17.9248
	17.5943	17.7579
	17.2911	17.8342
	17.3361	17.9248
	17.1993	17.8342
	17.1542	17.7881
	17.4886	17.6514
	17.2444	17.7277
	17.2755	17.8644
	17.2911	17.804
	16.8961	17.8946
	17.0935	17.6975
	17.2304	17.6514
	16.8043	17.9105
	17.1387	17.7277
	17.1387	17.8485
	17.1231	17.7579
	17.2304	17.8485
	17.078	17.7722
	17.1542	17.8342
	17.078	17.9248
	17.2599	17.7881
	17.305	17.591
	17.078	17.6212
	17.078	17.4686
	17.078	17.6053
	16.8495	17.6212
	17.0173	17.6212
	16.8355	17.5592
	16.9567	17.5147
	17.0469	17.4527
	17.1542	17.5147
	16.7748	17.3924
	16.8961	17.4082
	16.8961	17.4686
	17.1542	17.3002
	16.7888	17.3463
	16.8043	17.4988
	16.6676	17.5592
	16.638	17.5751
	16.6986	17.5147
	16.6986	17.3924
	16.8043	17.4988
	16.9863	17.6514
	16.865	17.6212
	16.7593	17.6212
	16.8355	17.4082
	16.9863	17.5147
	17.0173	17.6514
	17.0469	17.5751
	16.9863	17.6816
	16.9567	17.3622
	16.9863	17.4226
	16.9256	17.4527
	16.8961	17.4384
	16.9256	17.483
	16.8043	17.1937
	16.7593	17.332
	16.7888	17.3463
	16.7282	17.1032
	16.8355	17.1032
	16.7437	17.2557
	16.7142	17.3622
	16.652	17.3161
	16.8199	17.2859
	16.638	17.2557
	16.9863	17.591
	16.7748	17.3924
	16.9567	17.6053
	17.0173	17.5592
	16.8805	17.5147
	16.7437	17.7881
	17.0469	17.7118
	17.2304	17.591
	17.1387	17.6514
	17.1231	17.529
	17.078	17.591
	17.2304	17.5751
	16.652	17.6355
	16.9567	17.4988
	17.0469	17.3765
	17.0018	17.4527
	16.9101	17.4686
	16.8199	17.4384
	16.7282	17.2398
	16.8199	17.3463
	16.8355	17.4384
	16.8961	17.4686
	16.8043	17.2859
	16.3038	17.4527
	16.5463	17.4686
	16.6831	17.5592
	16.6986	17.6053
	16.7142	17.7118
	16.638	17.5449
	17.1542	17.591
	16.8961	17.529
	16.9101	17.7118
	17.078	17.6053
	16.8805	17.6355
	17.078	17.4082
	16.9101	17.5751
	17.0173	17.6816
	17.0329	17.483
	16.7593	17.483
	16.8495	17.4384
	16.9567	17.529
	16.7282	17.6975
	16.8043	17.4988
	16.9412	17.4686
	16.865	17.5147
	17.0173	17.483
	16.7437	17.4082
	16.9567	17.7579
	16.9863	17.8485
	16.8961	17.7722
	17.0018	17.6816
	17.1697	17.591
	17.1542	17.6355
	17.1231	17.7722
	17.0329	17.7722
	17.1993	17.7722
	17.1837	17.6975
	17.4575	17.7722
	17.1837	17.5147
	17.2304	17.9407
	17.0625	17.591
	16.9863	17.4686
	17.2755	17.5449
	17.0625	17.5147
	16.8961	17.3924
	17.078	17.4988
	16.8043	17.2255
	16.7142	17.3622
	17.0018	17.332
	16.8043	17.4082
	16.8043	17.4686
	16.8355	17.4988
	17.078	17.4082
	16.865	17.6657
	17.0018	17.6212
	16.8355	17.8803
	16.9723	17.6053
	17.078	17.6514
	17.0625	17.804
	17.1837	17.6657
	17.3968	17.804
	17.3361	18.017
	17.3517	17.8485
	17.2304	17.742
	17.1542	17.9248
	17.5493	17.9248
	17.2444	17.8183
	17.5493	17.804
	17.5943	17.6975
	17.4575	17.9709
	17.4123	17.7881
	17.1993	17.8342
	17.1542	17.5449
	17.0329	17.8644
	17.1542	17.7881
	16.9412	17.6212
	17.1387	17.7277
	17.1697	17.7118
	17.2911	17.804
	17.2149	17.8183
	17.0469	17.6975
	16.9723	17.7579
	17.2599	17.7722
	17.4123	17.8803
	17.0329	17.7722
	16.9863	17.6816
	17.0173	17.8342
	17.0935	17.8183
	17.3206	17.6657
	17.2149	17.7579
	17.3517	17.7277
	17.305	17.8183
	17.2444	17.9105
	17.2911	17.9248
	17.1837	17.7579
	17.2599	17.8803
	17.2444	17.8803
	17.305	17.8644
	17.3657	17.9709
	17.2755	17.9105
	17.3968	17.7881
	17.473	17.9868
	17.6861	17.7881
	17.1993	17.955
	17.4123	17.6514
	17.1993	17.8946
	17.305	17.9407
	17.0329	17.6657
	17.3361	17.6657
	17.3206	17.6816
	17.0173	17.5751
	17.1387	17.4226
	17.1231	17.529
	17.0329	17.591
	16.9256	17.4686
	16.9256	17.483
	16.9412	17.7277
	16.8495	17.591
	16.8199	17.6514
	16.9567	17.3765
	16.9863	17.4527
	16.8043	17.483
	16.9101	17.6657
	16.9101	17.5147
	17.1697	17.7277
	17.0018	17.8644
	17.1231	17.742
	17.2304	17.6816
	17.2911	17.8183
	17.2444	17.7722
	17.2149	17.804
	17.2444	17.8946
	17.1993	17.7722
	17.1387	17.9105
	17.1993	17.8183
	17.3657	17.6053
	17.2444	17.7277
	17.1837	17.5751
	17.0935	17.742
	17.1993	17.4686
	16.7888	17.5147
	17.1075	17.7579
	17.1231	17.7277
	17.1075	17.7579
	17.1697	17.6053
	17.2149	17.8342
	17.0018	17.8946
	17.1697	17.6816
	17.0935	17.6975
	17.2149	17.6975
	17.078	17.7277
	17.1837	17.8342
	17.0329	17.742
	17.1231	17.8803
	17.2599	17.6212
	17.4279	17.8644
	17.2304	17.6212
	17.2599	17.7277
	17.2755	17.6212
	17.1231	17.5592
	17.078	17.6514
	17.1387	17.4686
	17.1231	17.4988
	16.865	17.4082
	16.8043	17.529
	16.8961	17.483
	16.8961	17.4988
	16.9101	17.6355
	16.8495	17.6975
	16.9101	17.5449
	17.1697	17.6816
	17.1075	17.6975
	16.9256	17.6975
	17.2149	17.8946
	17.3968	17.955
	17.305	17.7579
	17.1993	17.7881
	17.2149	17.804
	17.2149	17.8644
	17.2149	17.8644
	17.2755	17.7722
	17.2599	17.8644
	17.2304	17.7277
	17.2755	17.6514
	17.1231	17.7118
	17.2304	17.7277
	17.078	17.6816
	17.0935	17.6355
	16.9863	17.591
	16.8199	17.6212
	17.078	17.6212
	16.8805	17.5751
	16.9863	17.8485
	17.2444	17.529
	17.0173	17.6816
	17.0329	17.8946
	17.0018	17.5751
	16.9863	17.6355
	16.9412	17.804
	17.2911	17.6355
	17.3206	17.8946
	17.3361	17.7881
	17.2304	17.8342
	17.1542	17.9868
	17.1231	17.742
	17.2911	17.8946
	17.0469	17.8644
	17.2599	17.7881
	17.1697	17.6657
	17.305	17.6053
	17.1231	17.6816
	17.305	17.7579
	17.0469	17.6657
	17.1542	17.6975
	17.2599	17.7722
	17.0018	17.6212
	17.2444	17.7722
	17.1231	17.7722
	17.0329	17.7579
	17.1075	17.8342
	17.1231	17.7118
	17.2911	17.8485
	17.1387	17.7579
	17.2599	17.7722
	17.4279	17.6212
	17.1075	17.7881
	17.2599	17.8183
	17.2911	17.6053
	17.305	17.8644
	17.0173	17.7277
	17.1542	17.7277
	17.4279	17.8485
	17.1387	17.5592
	17.1075	17.7881
	17.1993	17.6053
	17.1697	17.6975
	17.1697	17.804
	17.1075	17.7277
	17.0173	17.6514
	17.1837	17.9105
	17.1231	17.6053
	17.0469	17.8183
	17.2444	17.8946
	17.2911	17.8946
	17.3813	17.7881
	17.1542	17.8946
	17.3517	17.7722
	17.4123	17.8183
	17.2149	17.9248
	17.3517	17.8803
	17.0935	17.8183
	17.078	17.8485
	17.1075	17.7579
	16.8355	17.9248
	17.1075	17.7722
	16.9863	17.6816
	17.1993	17.6053
	17.0935	17.742
	17.1075	17.7722
	17.1542	17.8803
	17.4575	17.6657
	17.1387	17.8946
	17.2304	17.8342
	17.2599	17.9105
	17.1231	17.8342
	17.305	17.7579
	17.2755	17.6816
	17.3813	17.8946
	17.2911	17.8342
	17.3206	17.9248
	17.2304	17.8183
	17.3657	17.9105
	17.3813	17.804
	17.4886	17.9248
	17.4419	17.9709
	17.2149	17.6657
	17.1697	17.7277
	17.2911	17.8946
	17.2149	17.7722
	17.1387	17.7118
	17.1231	17.6975
	16.8805	17.6514
	17.1542	17.7881
	17.1837	17.6053
	17.2755	17.7118
	16.9567	17.5449
	17.2599	17.7118
	16.9723	17.5147
	17.2149	17.7118
	17.0625	17.7277
	17.1231	17.9105
	17.2599	17.7722
	17.2755	17.8485
	17.305	17.804
	17.1697	18.017
	17.1231	17.9709
	17.1075	17.7579
	17.3361	17.8946
	17.3206	17.955
	17.4886	17.8946
	17.1387	17.7118
	17.4279	17.6514
	17.1697	17.6816
	17.2304	17.8644
	17.1231	17.5592
	17.3517	17.804
	17.3813	17.8183
	17.1697	17.5449
	17.2599	17.6514
	16.9723	17.6514
	17.2599	17.6355
	17.1231	17.591
	17.1075	17.6816
	17.0173	17.6816
	17.1697	17.6657
	16.9723	17.6657
	17.0173	17.5449
	17.2304	17.6514
	17.0329	17.9407
	17.1075	17.8946
	17.1697	17.8342
	17.2304	17.8342
	17.2149	17.8183
	17.0625	17.7881
	17.1075	17.7881
	17.305	17.8183
	17.305	17.6657
	17.3517	17.9407
	17.2599	17.9105
	17.4419	17.9248
	17.2444	17.7118
	17.1993	17.7579
	17.3361	17.742
	17.0469	17.6355
	17.1993	17.6975
	17.2755	17.529
	17.1231	17.7118
	17.2444	17.6975
	17.2149	17.6816
	17.0018	17.6514
	17.2599	17.6816
	17.1387	17.6053
	16.8043	17.742
	17.078	17.5592
	17.0469	17.6355
	16.9863	17.6212
	17.1993	17.6816
	17.1542	17.6355
	17.1542	17.529
	17.0469	17.6657
	17.0329	17.6355
	17.0018	17.6514
	17.0173	17.5449
	17.1837	17.6657
	17.1231	17.6975
	17.1993	17.6514
	17.1231	17.6355
	16.9256	17.742
	17.1697	17.5449
	17.1837	17.6657
	17.0469	17.591
	17.0469	17.6657
	17.1231	17.6514
	17.0935	17.6514
	17.1075	17.6212
	17.1993	17.3765
	16.8805	17.8183
	17.3361	17.6975
	17.1993	17.7277
	17.0469	17.591
	17.0625	17.5751
	17.1697	17.483
	17.0173	17.591
	17.1387	17.804
	17.0329	17.6514
	16.9412	17.7881
	17.0173	17.6975
	17.1542	17.6975
	17.1387	17.8183
	16.9101	17.742
	17.2599	17.955
	17.0173	17.804
	17.2444	17.8644
	17.2444	17.8803
	17.473	17.7722
	17.305	17.8183
	17.1542	17.7881
	16.9863	17.7881
	17.1993	17.7118
	17.3813	17.9105
	17.305	17.8946
	17.4575	17.8183
	17.5025	17.8946
	17.5181	17.7722
	17.3517	17.8644
	17.2149	17.7118
	17.1993	17.742
	17.2149	17.955
	17.1075	17.6514
	17.3206	17.8485
	17.0935	17.5751
	17.1837	17.8183
	17.1075	17.6657
	17.0018	17.7118
	17.1837	17.8946
	17.1231	17.5751
	17.4419	17.7722
	16.9412	17.8644
	17.2755	17.8485
	17.2755	17.7722
	17.2599	17.8342
	17.2599	18.0313
	17.3206	17.9709
	17.305	17.8803
	17.2149	17.9248
	17.4419	17.7881
	17.3813	17.7277
	17.4123	17.7118
	17.2444	17.6657
	17.305	17.8183
	17.1387	17.8183
	17.1697	17.9868
	17.3813	17.6355
	17.2444	17.7579
	17.1542	17.6816
	16.9256	17.6212
	17.078	17.804
	17.2149	17.7881
	17.4123	18.017
	17.3657	17.9868
	17.2755	18.017
	17.2149	18.0632
	17.3813	18.2603
	17.3813	18.1076
	17.7157	18.184
	17.7312	18.1076
	17.6099	18.0313
	17.7468	18.1379
	17.5632	18.2905
	17.6706	18.1538
	17.7001	18.0011
	17.5632	17.8803
	17.5788	17.804
	17.3813	18.0011
	17.4123	17.7579
	17.2755	17.8485
	17.3813	17.9709
	17.3206	17.8183
	17.2599	17.8183
	17.1542	18.017
	17.0625	17.9248
	17.1542	17.9105
	17.0935	17.6657
	17.305	17.8644
	17.1231	18.0472
	17.4123	18.0632
	17.2911	18.0472
	17.5025	18.017
	17.4123	18.1379
	17.5181	18.1379
	17.7919	18.0632
	17.4419	18.2905
	17.5181	17.9868
	17.5025	18.1076
	17.6395	18.1538
	17.7157	18.0472
	17.5337	17.9709
	17.655	17.8803
	17.5943	18.0011
	17.5025	17.8803
	17.4575	18.0632
	17.3968	17.9105
	17.1837	17.804
	17.4575	17.8946
	17.3968	17.8342
	17.2599	17.6975
	17.1542	17.9105
	17.3517	17.7722
	17.2149	17.9407
	17.305	17.8644
	17.4886	17.9105
	17.2444	17.9248
	17.5181	18.017
	17.3657	17.9868
	17.6861	18.0933
	17.5025	18.0313
	17.4886	18.184
	17.4123	18.1236
	17.4419	18.1236
	17.6099	17.9709
	17.7157	18.0775
	17.6239	18.1379
	17.6706	18.1076
	17.5632	18.3525
	17.2755	17.9868
	17.3657	18.1379
	17.5943	17.8644
	17.6239	17.804
	17.4575	18.0313
	17.7001	17.8946
	17.473	17.8183
	17.2911	17.804
	17.3206	17.8342
	17.1075	17.7277
	17.1837	17.8342
	17.2911	17.804
	17.2149	17.742
	17.1387	17.8644
	17.2599	17.7118
	17.2149	17.7118
	17.305	17.742
	17.3517	17.9248
	17.1993	17.7579
	17.2755	17.7722
	17.2149	17.8342
	17.2911	17.742
	17.5181	18.1379
	17.1697	18.1076
	17.5493	17.9868
	17.4886	18.0472
	17.2755	17.955
	17.3813	18.0632
	17.5025	17.8803
	17.5788	17.9407
	17.4123	17.8946
	17.4419	17.8644
	17.5493	17.742
	17.1837	17.804
	17.4123	17.8183
	17.3813	17.9105
	17.4279	17.7118
	17.3206	17.6657
	17.078	17.7722
	17.1993	17.6053
	17.1387	17.9105
	17.2911	17.7579
	17.2599	17.8342
	17.0329	17.8644
	16.9723	17.9105
	17.1837	17.9105
	17.1075	17.955
	17.2911	17.8183
	17.4419	17.8946
	16.9863	17.6816
	17.1697	17.8485
	17.4123	17.8485
	17.1231	17.6816
	17.2599	17.9709
	17.2911	17.8946
	17.3813	18.0472
	17.3517	17.9248
	17.6395	17.7881
	17.4886	17.7722
	17.3657	17.742
	17.0935	17.6657
	17.1387	17.5592
	16.9567	17.7579
	17.2149	17.6355
	17.1697	17.7118
	17.2304	17.4384
	17.3813	17.6975
	16.9863	17.6053
	17.1231	17.7722
	17.0018	17.5592
	17.1993	17.8485
	17.2304	17.7118
	17.3968	17.7722
	17.2599	17.7722
	17.3206	17.8485
	17.078	17.804
	17.1542	17.8644
	17.3657	17.8803
	17.305	17.742
	17.2599	17.742
	17.3813	17.6212
	17.078	17.6657
	17.1993	17.6816
	17.4419	17.8342
	17.3517	17.7277
	17.0625	17.7579
	17.2599	17.8485
	17.1387	17.7118
	17.1993	17.8183
	17.2149	17.7118
	17.2599	17.8183
	16.9256	17.7881
	17.0173	17.6514
	17.2444	17.529
	17.3657	17.7118
	17.2755	17.8183
	17.0935	17.591

## Sheet: No3 Pocrine  (Low IOP set) 
No1	aIOP	pIOP
ave	15.4622	17.4794
SD	0.193805	0.173084
Data	15.3375	17.3638
	15.3825	17.1953
	15.2458	17.0889
	15.3219	17.4082
	15.2769	17.3018
	15.1403	17.3479
	15.1697	17.2255
	15.3219	17.3638
	15.2769	17.2573
	15.2909	17.3018
	15.1853	17.2573
	15.3825	17.2716
	15.2769	17.4082
	15.2909	17.3018
	15.398	17.2573
	15.367	17.1349
	15.1092	17.3336
	15.3375	17.3781
	15.2008	17.3336
	15.1697	17.3479
	15.0642	17.3176
	15.2163	17.3336
	15.367	17.1508
	15.1247	17.3781
	15.0797	17.2255
	15.2769	17.2255
	15.2008	17.2573
	15.2769	17.3176
	15.2008	17.2255
	15.367	17.2573
	15.1853	17.2255
	15.0486	17.0587
	15.1092	17.3018
	15.2458	17.2716
	14.9586	17.3638
	15.1092	17.0889
	15.0797	17.3018
	14.9725	17.181
	15.1853	17.119
	15.2163	17.2255
	15.3825	17.44
	15.1092	17.181
	15.1697	17.3176
	15.2163	17.2112
	15.2163	17.3638
	15.2769	17.44
	15.1853	17.2255
	15.4741	17.2414
	15.5036	17.3781
	15.2163	17.4241
	15.367	17.3176
	15.367	17.3781
	15.1853	17.4543
	15.0642	17.2716
	15.3514	17.1349
	15.3825	17.2573
	15.3375	17.3176
	15.2614	17.3018
	15.0797	17.2573
	15.3375	17.3939
	15.2909	17.2875
	15.3825	17.3018
	15.3219	17.4241
	15.4136	17.2875
	15.2458	17.3336
	15.2008	17.2255
	15.2303	17.5465
	15.2909	17.3781
	15.3219	17.3018
	15.5192	17.5767
	15.3064	17.3638
	15.3514	17.4241
	15.367	17.2414
	15.367	17.5163
	15.4136	17.6069
	15.5643	17.44
	15.3514	17.4702
	15.1697	17.5608
	15.398	17.4845
	15.4882	17.3939
	15.5798	17.2255
	15.2458	17.5608
	15.4136	17.2255
	15.2769	17.3638
	15.1247	17.4543
	15.2458	17.2573
	15.2909	17.4082
	15.5347	17.4543
	15.2769	17.2414
	15.2303	17.4241
	15.4586	17.4082
	15.367	17.3479
	15.4136	17.3336
	15.2909	17.3479
	15.3514	17.3781
	15.4882	17.5306
	15.2614	17.5767
	15.367	17.5767
	15.3825	17.4702
	15.4741	17.5163
	15.4136	17.4082
	15.6248	17.5306
	15.5487	17.4543
	15.4882	17.3176
	15.4882	17.5306
	15.3825	17.4241
	15.5798	17.4082
	15.3825	17.3336
	15.3825	17.2573
	15.2909	17.44
	15.398	17.2716
	15.367	17.1953
	15.4136	17.1508
	15.4882	17.3479
	15.4431	17.3336
	15.3064	17.181
	15.4586	17.2414
	15.3219	17.3336
	15.1403	17.4702
	15.5036	17.3781
	15.398	17.3018
	15.4882	17.3781
	15.398	17.4702
	15.3825	17.4543
	15.2163	17.5767
	15.4586	17.653
	15.2614	17.6228
	15.3219	17.6228
	15.6404	17.6228
	15.5953	17.6069
	15.3219	17.6673
	15.6093	17.5767
	15.4275	17.6673
	15.6093	17.6371
	15.5036	17.4702
	15.7165	17.6069
	15.6559	17.44
	15.5347	17.7436
	15.701	17.5004
	15.367	17.3781
	15.6248	17.653
	15.6559	17.3479
	15.5643	17.4543
	15.5347	17.6832
	15.5347	17.5004
	15.5347	17.5767
	15.5643	17.5306
	15.4431	17.653
	15.5036	17.591
	15.6559	17.4845
	15.6404	17.6371
	15.6404	17.8056
	15.5036	17.5306
	15.7165	17.7293
	15.5953	17.5767
	15.701	17.7293
	15.732	17.6371
	15.6854	17.5306
	15.6404	17.6228
	15.5798	17.6673
	15.5953	17.653
	15.5798	17.5306
	15.5798	17.44
	15.3064	17.6228
	15.5798	17.3781
	15.4741	17.5306
	15.3825	17.5608
	15.3064	17.4543
	15.5347	17.4845
	15.5643	17.4702
	15.6404	17.5004
	15.2769	17.4543
	15.5798	17.3638
	15.4586	17.5306
	15.398	17.5163
	15.4741	17.6673
	15.3514	17.6371
	15.701	17.653
	15.5192	17.4543
	15.6093	17.653
	15.5798	17.5004
	15.5192	17.7595
	15.7165	17.6069
	15.5953	17.5465
	15.4275	17.6832
	15.5953	17.6673
	15.6404	17.6371
	15.5798	17.5004
	15.5643	17.5608
	15.5347	17.5608
	15.5192	17.3018
	15.6093	17.5163
	15.4431	17.6371
	15.4741	17.7595
	15.4741	17.3939
	15.6093	17.6975
	15.6248	17.4082
	15.5643	17.4845
	15.5192	17.44
	15.6714	17.5163
	15.5036	17.7293
	15.6093	17.3781
	15.3825	17.5004
	15.6093	17.6069
	15.6854	17.4702
	15.5953	17.6069
	15.5487	17.7436
	15.4586	17.3939
	15.4586	17.5465
	15.6248	17.5465
	15.8221	17.8056
	15.7926	17.653
	15.5643	17.7134
	15.6854	17.8199
	15.6854	17.6832
	15.5643	17.6673
	15.7926	17.653
	15.5036	17.7293
	15.8066	17.5608
	15.6248	17.6371
	15.9589	17.6069
	15.7926	17.7897
	15.8066	17.6228
	15.5953	17.6228
	15.6404	17.653
	15.5953	17.6832
	15.6404	17.591
	15.4586	17.6228
	15.5643	17.4845
	15.5953	17.5163
	15.732	17.6832
	15.5487	17.7738
	15.6559	17.591
	15.5643	17.7436
	15.5953	17.653
	15.4275	17.6832
	15.4586	17.7134
	15.7771	17.7134
	15.5798	17.6228
	15.6093	17.7436
	15.701	17.6975
	15.5953	17.6975
	15.6714	17.5767
	15.7771	17.5608
	15.5798	17.5767
	15.5487	17.6832
	15.7771	17.7436
	15.6854	17.6069
	15.7615	17.8501
	15.7165	17.7134
	15.746	17.6371
	15.7926	17.7595
	15.5643	17.7738
	15.7165	17.653
	16.0645	17.6975
	15.701	17.6832
	15.6404	17.6069
	15.5643	17.5767
	15.6714	17.6832
	15.746	17.5306
	15.6248	17.5767
	15.5643	17.866
	15.6404	17.8358
	15.7615	17.7738
	15.732	17.5004
	15.6404	17.5608
	15.6559	17.5004
	15.6404	17.7897
	15.7615	17.3336
	15.5643	17.6371
	15.6248	17.4543
	15.4741	17.6069
	15.701	17.7436
	15.701	17.4543
	15.5798	17.6069
	15.5953	17.6975
	15.6404	17.5608
	15.398	17.5004
	15.6248	17.4241
	15.4741	17.5163
	15.6248	17.3781
	15.3825	17.5306
	15.6093	17.7293
	15.5036	17.6228
	15.5487	17.4845
	15.6404	17.653
	15.5953	17.8199
	15.8066	17.7134
	15.6248	17.7897
	15.6559	17.7436
	15.5953	17.8056
	15.7165	17.6371
	15.8377	17.8501
	15.5036	17.8199
	16.0039	17.8199
	15.5192	17.5163
	15.6404	17.7595
	15.6854	17.6228
	15.6248	17.6673
	15.746	17.7436
	15.7165	17.8962
	15.7771	17.591
	15.6854	17.7436
	15.8532	17.4082
	15.5487	17.7134
	15.701	17.5608
	15.701	17.591
	15.4741	17.6975
	15.5798	17.5306
	15.7926	17.8199
	15.7615	17.6371
	15.6559	17.653
	15.8827	17.6832
	15.6248	17.7134
	15.7165	17.7134
	15.7615	17.8056
	15.8221	17.7293
	15.8532	17.6832
	15.701	17.8803
	15.8687	17.7595
	15.9293	17.5767
	15.9138	17.7293
	15.6559	17.6228
	15.8982	17.7134
	15.8377	17.8056
	15.7771	17.8501
	15.8221	17.4702
	15.701	17.7134
	15.8827	17.7293
	15.6714	17.5004
	15.701	17.5306
	15.6248	17.7897
	15.5643	17.7595
	15.5643	17.653
	15.5347	17.6832
	15.701	17.6228
	15.7615	17.6371
	15.8827	17.591
	15.7771	17.591
	15.6854	17.653
	15.4741	17.7595
	15.5643	17.5163
	15.6404	17.5767
	15.6854	17.7134
	15.5487	17.7897
	15.746	17.7595
	15.5487	17.5306
	15.5953	17.4702
	15.5347	17.6832
	15.5487	17.6228
	15.5487	17.7293
	15.5798	17.5163
	15.5036	17.5306
	15.367	17.5004
	15.5487	17.5004
	15.5798	17.6228
	15.6714	17.6228
	15.5347	17.6673
	15.398	17.5163
	15.5643	17.4543
	15.3825	17.6832
	15.6404	17.4543
	15.5347	17.6975
	15.4275	17.3939
	15.5798	17.4241
	15.746	17.5306
	15.6714	17.4845
	15.701	17.3336
	15.4275	17.5767
	15.6559	17.5163
	15.398	17.5004
	15.3514	17.44
	15.6248	17.5465
	15.5192	17.44
	15.3064	17.44
	15.1853	17.5767
	15.4741	17.4702
	15.4741	17.4241
	15.4136	17.4241
	15.5643	17.3781
	15.4275	17.4543
	15.3825	17.5465
	15.4136	17.44
	15.367	17.5608
	15.3375	17.5306
	15.6093	17.591
	15.2303	17.6673
	15.3375	17.4241
	15.5036	17.4845
	15.2458	17.5767
	15.5643	17.5306
	15.5487	17.4845
	15.5347	17.4845
	15.5347	17.5163
	15.4741	17.4543
	15.3375	17.3939
	15.5953	17.4702
	15.4431	17.4082
	15.6404	17.4702
	15.4882	17.4543
	15.4882	17.3939
	15.4431	17.3939
	15.4136	17.2255
	15.2458	17.5163
	15.3219	17.5004
	15.1092	17.3939
	15.4741	17.3479
	15.6093	17.3781
	15.398	17.3781
	15.3514	17.2255
	15.398	17.5004
	15.4741	17.3638
	15.3219	17.591
	15.5347	17.4543
	15.3219	17.5306
	15.1092	17.5004
	15.367	17.4241
	15.701	17.5004
	15.398	17.5608
	15.5192	17.4845
	15.3064	17.591
	15.5953	17.5465
	15.2769	17.5767
	15.3825	17.3781
	15.5036	17.3638
	15.367	17.3939
	15.4586	17.4543
	15.5347	17.3018
	15.4431	17.3638
	15.367	17.44
	15.5798	17.653
	15.2303	17.5004
	15.2303	17.5465
	15.398	17.3336
	15.3825	17.3176
	15.3514	17.3638
	15.1853	17.2875
	15.3825	17.4702
	15.2769	17.2716
	15.2909	17.3336
	15.4275	17.2573
	15.3064	17.4543
	15.367	17.2255
	15.3375	17.3939
	15.6093	17.5004
	15.4136	17.44
	15.6404	17.6069
	15.367	17.3479
	15.2458	17.5004
	15.5953	17.5608
	15.4882	17.4241
	15.2769	17.4543
	15.6093	17.5004
	15.5798	17.5767
	15.5798	17.2875
	15.5487	17.5767
	15.1092	17.5306
	15.4275	17.4082
	15.3375	17.3479
	15.3825	17.44
	15.6854	17.4845
	15.4431	17.3018
	15.6404	17.4845
	15.3219	17.3176
	15.3375	17.4241
	15.1557	17.2875
	15.3825	17.2573
	15.4275	17.2875
	15.367	17.3479
	15.4275	17.4241
	15.1853	17.1953
	15.3514	17.44
	15.4136	17.3176
	15.3219	17.4082
	15.2909	17.3781
	15.2303	17.2414
	15.5036	17.3939
	15.3825	17.5465
	15.3064	17.3176
	15.5347	17.3939
	15.4431	17.5767
	15.3514	17.4082
	15.4586	17.5465
	15.4136	17.4543
	15.4431	17.3336
	15.3219	17.5004
	15.5347	17.4241
	15.5798	17.3939
	15.5643	17.6069
	15.4741	17.3939
	15.0936	17.4702
	15.4741	17.3939
	15.3219	17.2414
	15.2458	17.3939
	15.2458	17.4241
	15.2614	17.2875
	15.5036	17.3018
	15.1557	17.591
	15.2614	17.3638
	15.2008	17.2875
	15.2909	17.44
	15.3375	17.4241
	15.1557	17.44
	15.2769	17.3939
	15.367	17.5163
	15.3375	17.4082
	15.5643	17.3781
	15.3064	17.3336
	15.5643	17.4543
	15.3219	17.5465
	15.4586	17.4082
	15.6248	17.3939
	15.398	17.5004
	15.2163	17.4845
	15.4275	17.3781
	15.2163	17.2716
	15.367	17.3939
	15.398	17.2875
	15.3514	17.3018
	15.4741	17.4702
	15.4275	17.2112
	15.4431	17.3939
	15.3514	17.5465
	15.4741	17.3018
	15.3825	17.4241
	15.4882	17.5767
	15.398	17.3638
	15.4586	17.3479
	15.2909	17.4241
	15.367	17.3479
	15.4586	17.5004
	15.2909	17.2414
	15.4882	17.4082
	15.5798	17.3781
	15.5643	17.44
	15.3514	17.2112
	15.398	17.4241
	15.0936	17.4702
	15.367	17.3638
	15.3825	17.4082
	15.4431	17.4241
	15.367	17.3939
	15.2769	17.5004
	15.3375	17.2716
	15.2909	17.5163
	15.2303	17.2573
	15.398	17.3638
	15.3219	17.4543
	15.398	17.4702
	15.367	17.44
	15.2769	17.4845
	15.3064	17.3638
	15.3514	17.5163
	15.5036	17.4845
	15.3375	17.4543
	15.3825	17.4241
	15.5036	17.5163
	15.3514	17.5465
	15.5487	17.3018
	15.3375	17.5767
	15.5643	17.5608
	15.2769	17.5004
	15.3375	17.5608
	15.398	17.4241
	15.5643	17.4702
	15.5036	17.4241
	15.4431	17.2414
	15.4431	17.5465
	15.6714	17.5163
	15.3219	17.6228
	15.3375	17.2573
	15.5643	17.3479
	15.3514	17.4543
	15.398	17.3781
	15.4275	17.44
	15.3064	17.2414
	15.1697	17.3336
	15.4586	17.5306
	15.398	17.3336
	15.4136	17.5767
	15.5953	17.4543
	15.4136	17.5004
	15.5036	17.4702
	15.2458	17.3939
	15.6404	17.5465
	15.3514	17.3479
	15.4586	17.4845
	15.4136	17.4241
	15.4136	17.4702
	15.4275	17.5306
	15.3219	17.5465
	15.4275	17.3336
	15.5036	17.5004
	15.4136	17.5465
	15.7165	17.591
	15.6559	17.4241
	15.732	17.6069
	15.2909	17.5306
	15.5192	17.5306
	15.4136	17.5004
	15.4741	17.44
	15.3514	17.3479
	15.398	17.5767
	15.4431	17.4082
	15.3825	17.3176
	15.2909	17.3781
	15.6093	17.5306
	15.3825	17.3479
	15.5953	17.4845
	15.4741	17.5306
	15.5192	17.4702
	15.5036	17.3479
	15.3514	17.4543
	15.3825	17.4845
	15.6559	17.4241
	15.4431	17.5306
	15.4882	17.44
	15.4136	17.4845
	15.3514	17.3479
	15.367	17.5004
	15.4431	17.3781
	15.4882	17.4241
	15.3514	17.3176
	15.3514	17.2716
	15.3219	17.4543
	15.1697	17.3479
	15.0191	17.4241
	15.398	17.44
	15.2458	17.1651
	15.2614	17.4543
	15.2614	17.3781
	15.2909	17.4543
	15.5036	17.3939
	15.5036	17.5004
	15.367	17.3939
	15.4741	17.2414
	15.4882	17.3638
	15.398	17.6673
	15.4431	17.6069
	15.4431	17.4082
	15.4275	17.6975
	15.4741	17.5163
	15.5643	17.5004
	15.4741	17.44
	15.5487	17.4702
	15.4136	17.5608
	15.398	17.5306
	15.5643	17.2573
	15.4431	17.2716
	15.367	17.4543
	15.5798	17.5004
	15.4741	17.3939
	15.5347	17.5465
	15.5347	17.3479
	15.4741	17.3781
	15.3514	17.4241
	15.2909	17.4845
	15.4136	17.3638
	15.1247	17.3939
	15.3375	17.4241
	15.5487	17.3781
	15.2458	17.4241
	15.367	17.591
	15.2909	17.4845
	15.3825	17.5465
	15.3514	17.44
	15.3219	17.6673
	15.367	17.6673
	15.4741	17.591
	15.4741	17.5767
	15.5953	17.5465
	15.5347	17.4082
	15.5798	17.5608
	15.5347	17.5163
	15.4275	17.5163
	15.4741	17.5163
	15.6093	17.4241
	15.5487	17.5004
	15.5347	17.5163
	15.7165	17.4241
	15.4741	17.6228
	15.701	17.3336
	15.2769	17.4845
	15.5953	17.591
	15.4275	17.6673
	15.4275	17.5306
	15.5487	17.4241
	15.7615	17.5306
	15.4741	17.44
	15.5036	17.4543
	15.6559	17.5163
	15.701	17.4845
	15.6093	17.6228
	15.3825	17.6371
	15.5487	17.7293
	15.7165	17.6069
	15.6248	17.4702
	15.7926	17.6228
	15.5643	17.6673
	15.6854	17.5163
	15.7615	17.7293
	15.4586	17.591
	15.4741	17.6371
	15.4882	17.7738
	15.6559	17.5306
	15.6714	17.7293
	15.6854	17.591
	15.6559	17.4702
	15.4275	17.44
	15.5487	17.5767
	15.732	17.5608
	15.5192	17.7134
	15.5643	17.4082
	15.7165	17.5306
	15.5953	17.6673
	15.6093	17.5608
	15.6714	17.591
	15.8221	17.6228
	15.5192	17.653
	15.5487	17.9423
	15.5487	17.5306
	15.6559	17.4845
	15.732	17.591
	15.5798	17.7595
	15.5643	17.8199
	15.5643	17.6832
	15.9899	17.6832
	15.7165	17.6069
	15.6404	17.6228
	15.5487	17.8056
	15.6559	17.7134
	15.6714	17.4241
	15.5347	17.653
	15.9138	17.6371
	15.4136	17.4845
	15.7615	17.5004
	15.6404	17.6673
	15.6093	17.4543
	15.732	17.6371
	15.5192	17.6673
	15.6714	17.6069
	15.5643	17.7595
	15.7926	17.653
	15.5953	17.8056
	15.8532	17.7897
	15.8066	17.6832
	15.7771	17.7595
	15.6093	17.6832
	15.746	17.7134
	15.6093	17.7897
	15.7165	17.6371
	15.746	17.6228
	15.5643	17.6371
	15.8066	17.6228
	15.8066	17.5608
	15.5192	17.5163
	15.5192	17.6228
	15.4586	17.3781
	15.5347	17.4543
	15.3219	17.44
	15.4136	17.2875
	15.4136	17.5163
	15.4431	17.3479
	15.1557	17.2255
	15.4741	17.4241
	15.2769	17.3336
	15.398	17.3336
	15.2163	17.3781
	15.3825	17.2716
	15.4136	17.2112
	15.398	17.4702
	15.2909	17.2875
	15.1853	17.4082
	15.3064	17.3018
	15.4431	17.3638
	15.2458	17.3638
	15.4136	17.3781
	15.1557	17.2112
	15.2909	17.2875
	15.2769	17.1651
	15.2163	17.2573
	15.2458	17.2112
	15.2614	17.3176
	15.2008	17.2112
	15.2458	17.3781
	15.2303	17.1953
	15.2909	17.1047
	15.2769	17.0889
	15.0486	16.9681
	15.2458	17.0126
	15.1247	17.0746
	14.943	17.2112
	14.9881	16.9983
	14.9881	17.0126
	15.1697	16.9824
	14.912	17.1508
	15.3375	17.0889
	15.0036	17.0285
	15.0486	16.9983
	15.0486	16.8759
	15.1092	17.0587
	14.8964	17.0285
	15.0191	17.2112
	14.8359	17.0587
	14.912	17.1508
	15.0936	17.0285
	14.9586	17.0285
	14.9881	16.9983
	14.9586	17.1349
	15.2303	17.181
	14.9275	17.3018
	15.2008	17.1508
	15.1092	17.1651
	15.2303	17.1508
	15.0036	17.1651
	15.0191	17.2875
	15.0331	17.1651
	15.1557	17.3781
	15.3219	17.1953
	15.2008	17.2573
	15.1697	17.1349
	15.0191	17.2255
	15.2909	17.0428
	15.1247	17.1953
	15.0797	17.0126
	15.0486	17.1047
	15.1403	17.181
	15.0797	17.0889
	15.0797	17.2875
	15.1247	17.0746
	15.1697	17.1651
	14.8359	17.1651
	15.2769	16.9983
	15.0642	17.1047
	15.0797	17.181
	14.9881	17.2573
	15.0486	17.2255
	15.1853	17.1651
	15.1697	17.2716
	15.2458	17.2716
	15.1092	17.181
	15.4586	17.3939
	15.2909	17.4543
	15.2769	17.4241
	15.0331	17.4241
	15.2909	17.2875
	15.3825	17.3176
	15.398	17.3781
	15.2008	17.4241
	15.5953	17.5306
	15.5487	17.4543
	15.5036	17.4241
	15.4882	17.3781
	15.3825	17.44
	15.3825	17.3939
	15.5036	17.4082
	15.2163	17.3638
	15.398	17.4702
	15.367	17.591
	15.5347	17.5163
	15.4586	17.5004
	15.3064	17.5767
	15.5487	17.5465
	15.2909	17.3781
	15.3825	17.4241
	15.3514	17.2255
	15.3219	17.3939
	15.3825	17.3939
	15.398	17.3479
	15.3219	17.3176
	15.3375	17.3638
	15.2458	17.4543
	15.398	17.1651
	15.4741	17.3781
	15.2303	17.5465
	15.367	17.2414
	15.3375	17.44
	15.3219	17.3479
	15.5487	17.5608
	15.4275	17.5306
	15.4136	17.591
	15.4275	17.6069
	15.7165	17.591
	15.4431	17.591
	15.7771	17.7738
	15.7165	17.6228
	15.6093	17.6975
	15.6559	17.6673
	15.5347	17.7134
	15.5643	17.6371
	15.4586	17.6371
	15.6248	17.6673
	15.6559	17.7436
	15.7926	17.5608
	15.6404	17.6673
	15.4275	17.591
	15.6248	17.5306
	15.6248	17.5163
	15.4586	17.6832
	15.4136	17.4543
	15.5036	17.5465
	15.2458	17.4702
	15.5347	17.591
	15.4741	17.5163
	15.1853	17.44
	15.6093	17.4241
	15.5192	17.6069
	15.5798	17.4702
	15.5192	17.4845
	15.4275	17.3781
	15.398	17.4241
	15.3219	17.3939
	15.5487	17.5608
	15.4275	17.3939
	15.5347	17.3781
	15.4882	17.5163
	15.5347	17.6069
	15.3825	17.653
	15.4882	17.44
	15.6093	17.4543
	15.5347	17.6975
	15.701	17.6371
	15.5953	17.6228
	15.5347	17.6228
	15.6248	17.5306
	15.5036	17.6069
	15.5192	17.6228
	15.4882	17.7595
	15.4275	17.591
	15.6714	17.6832
	15.4275	17.4702
	15.6559	17.4543
	15.5192	17.4543
	15.5487	17.5767
	15.6404	17.5004
	15.6559	17.6371
	15.6093	17.7134
	15.4431	17.6673
	15.5643	17.5465
	15.6093	17.591
	15.6854	17.6673
	15.5347	17.4702
	15.4882	17.5306
	15.4741	17.7595
	15.5192	17.7293
	15.732	17.7738
	15.6404	17.7293
	15.6248	17.44
	15.4136	17.6228
	15.6714	17.5608
	15.5798	17.653
	15.5192	17.5608
	15.4136	17.3781
	15.5347	17.4845
	15.8221	17.5004
	15.4431	17.591
	15.6093	17.591
	15.4586	17.4543
	15.6854	17.3176
	15.701	17.44
	15.6714	17.6832
	15.5798	17.5163
	15.8066	17.6975
	15.7165	17.5767
	15.7165	17.6832
	15.746	17.6228
	15.5347	17.5465
	15.6559	17.6069
	15.6248	17.44
	15.5953	17.6371
	15.4741	17.4241
	15.5953	17.5004
	15.5036	17.4702
	15.5487	17.591
	15.367	17.4543
	15.3219	17.591
	15.4882	17.5306
	15.5036	17.6069
	15.367	17.5306
	15.6404	17.591
	15.4275	17.6228
	15.6093	17.6975
	15.5798	17.591
	15.5192	17.591
	15.5953	17.6975
	15.5192	17.7134
	15.5953	17.591
	15.8687	17.5306
	15.398	17.6832
	15.8066	17.7134
	15.5192	17.7897
	15.6854	17.653
	15.7165	17.4845
	15.6559	17.6673
	15.5798	17.7436
	15.8066	17.8056
	15.6093	17.6975
	15.4882	17.9264
	15.4882	17.5767
	15.6559	17.653

## Sheet: No1 Porcine (High IOP set) 
No1	aIOP	pIOP
ave	31.1178	33.1779
SD	1.01417	1.00784
Data	29.5501	31.7184
	29.6051	31.7328
	29.5784	31.6642
	29.5784	31.5302
	29.6868	31.6786
	29.4968	31.8796
	29.6742	31.6642
	29.5234	31.7455
	29.5234	31.7727
	29.5093	31.6116
	29.5784	31.6243
	29.6459	31.7057
	29.6318	31.7057
	29.5784	31.4632
	29.5376	31.7584
	29.7559	31.5844
	29.7276	31.7328
	29.6318	31.5972
	29.7276	31.8126
	29.4826	31.5844
	29.5093	31.827
	29.6742	31.9338
	29.5909	31.7727
	29.8093	31.8668
	29.5643	31.6642
	29.7826	31.9338
	29.8093	31.8126
	29.7418	31.9881
	29.8375	31.894
	29.5909	31.9211
	29.6742	31.9211
	29.9051	31.9482
	29.6868	31.7455
	29.7418	31.9482
	29.8643	32.0424
	29.8517	31.6642
	29.9742	31.9482
	29.6193	31.7855
	29.9051	31.961
	29.6318	31.8668
	29.7276	31.9881
	29.9193	32.0695
	29.9601	31.8796
	29.8643	31.894
	29.9051	32.0695
	29.9868	32.0695
	29.7826	32.0695
	29.7276	32.0009
	29.8784	31.7057
	30.07	32.0009
	29.6742	31.961
	29.7418	32.0695
	29.8375	31.8541
	29.715	31.9067
	30.0967	31.894
	29.9193	31.9067
	29.8925	31.9338
	29.8925	31.7998
	29.7684	31.9211
	29.9601	31.8126
	29.7276	31.7184
	29.715	31.7455
	29.8093	31.7455
	29.7276	31.8796
	29.9334	31.5701
	29.7009	31.6642
	29.8925	31.7184
	29.8093	31.6243
	29.5784	31.8397
	29.7684	31.7727
	29.3601	31.6243
	29.6868	31.5573
	29.7418	31.7184
	29.5501	31.3276
	29.3601	31.3818
	29.4277	31.6642
	29.3601	31.4361
	29.5784	31.6515
	29.3727	31.5972
	29.4135	31.6913
	29.5093	31.6515
	29.3601	31.6515
	29.4685	31.6786
	29.5643	31.6642
	29.5643	31.8397
	29.1953	31.6371
	29.4135	31.7057
	29.5234	31.6913
	29.5376	31.6642
	29.1827	31.5302
	29.4009	31.4089
	29.4418	31.4632
	29.3601	31.476
	29.5234	31.342
	29.4968	31.342
	29.2769	31.4089
	29.4009	31.5844
	29.4418	31.5158
	29.4009	31.4632
	29.2769	31.5031
	29.5909	31.2877
	29.4277	31.4361
	29.4826	31.476
	29.3051	31.4632
	29.3868	31.5158
	29.3193	31.6642
	29.346	31.5844
	29.4685	31.6515
	29.4968	31.6243
	29.3319	31.6786
	29.2361	31.7855
	29.4685	31.5158
	29.5234	31.6642
	29.4277	31.7328
	29.5234	31.7057
	29.4418	31.7455
	29.6193	31.5972
	29.5234	31.5844
	29.4826	31.8397
	29.4685	31.7455
	29.3193	31.7328
	29.4544	31.5701
	29.5501	31.5031
	29.5234	31.6642
	29.5234	31.5158
	29.4277	31.6642
	29.4277	31.6515
	29.4135	31.7855
	29.4685	31.8126
	29.4135	31.7855
	29.4135	31.5844
	29.6459	31.7057
	29.5784	31.543
	29.7559	31.8397
	29.4009	31.5844
	29.5093	31.7727
	29.6318	31.7455
	29.6601	31.9211
	29.4418	31.8126
	29.5784	31.7998
	29.7276	31.827
	29.6601	31.6786
	29.8093	31.5302
	29.6459	31.827
	29.7418	31.827
	29.4544	31.7328
	29.7009	31.9338
	29.6868	31.9753
	29.7276	31.9211
	29.7276	31.9881
	29.6868	31.9753
	29.7418	32.1222
	29.715	32.0966
	29.7418	32.0153
	29.8093	31.8796
	29.8093	32.1636
	29.715	32.0823
	29.6459	31.9067
	29.8643	32.0153
	29.9193	31.827
	29.9193	31.827
	29.6459	31.9482
	29.7826	31.8397
	30.0009	31.9211
	29.9459	31.8668
	29.715	31.8541
	29.6868	31.9338
	29.7559	32.0823
	29.8375	32.0424
	29.6193	31.8668
	29.6601	32.0823
	29.7967	31.8668
	29.715	32.1764
	29.9601	31.9067
	29.8784	31.8541
	29.8643	31.9067
	29.6601	31.9067
	29.8643	32.0966
	30.0826	32.1908
	29.8234	31.894
	29.9193	31.8668
	30.0277	32.0966
	29.4968	31.9482
	29.9459	31.8541
	29.8643	32.1222
	29.9193	32.1365
	29.8925	32.028
	29.7276	32.0551
	29.9193	32.0695
	30.0277	32.028
	29.7826	31.8397
	29.8925	32.0551
	29.8093	32.3648
	30.0009	32.1493
	29.8925	32.1908
	29.9193	31.8668
	30.0418	32.0966
	29.9334	32.1094
	30.0277	32.0424
	29.9051	31.9753
	29.6868	31.9211
	29.8925	32.0551
	29.9601	32.1365
	29.8643	32.0695
	29.8093	32.2179
	30.0418	32.0823
	29.6742	31.9338
	29.9742	32.1908
	29.8643	32.0966
	29.6318	32.0424
	29.8517	32.2036
	30.0418	32.1365
	29.8925	32.0551
	29.7276	31.9881
	29.8093	32.2977
	29.7967	32.028
	29.9334	32.0424
	29.7418	32.0823
	29.9868	32.0966
	29.7559	32.2307
	29.9051	32.1222
	29.9051	31.961
	29.8093	32.1365
	29.6601	32.0424
	29.9601	32.0966
	29.7418	32.0695
	29.9742	32.1365
	30.1235	32.1908
	30.0009	31.9753
	30.1785	32.1365
	30.0967	32.4462
	30.1517	32.2977
	30.2051	32.3248
	30.1785	32.1764
	29.9742	32.4063
	30.2193	32.4334
	30.356	32.5004
	30.1643	32.2435
	30.4251	32.3919
	30.3151	32.419
	30.2193	32.3248
	30.3151	32.4462
	30.2476	32.1094
	30.4377	32.2977
	30.2601	32.2435
	30.4518	32.3121
	30.3701	32.3121
	30.1926	32.3248
	30.2885	32.3791
	30.3827	32.3648
	30.4377	32.3919
	30.5336	32.4063
	30.466	32.4462
	30.4377	32.4605
	30.356	32.3791
	30.5336	32.4063
	30.6153	32.4462
	30.5745	32.4462
	30.5603	32.3919
	30.5477	32.3121
	30.697	32.6887
	30.6845	32.4334
	30.5194	32.5403
	30.5603	32.5946
	30.4377	32.5403
	30.5603	32.783
	30.7253	32.609
	30.4786	32.5132
	30.6562	32.6489
	30.6436	32.4733
	30.7929	32.6616
	30.6436	32.676
	30.4927	32.4605
	30.5745	32.4876
	30.5886	32.4733
	30.7929	32.419
	30.4786	32.8372
	30.7662	32.6217
	30.7379	32.7159
	30.6295	32.4605
	30.5336	32.4876
	30.7521	32.3248
	30.6436	32.6616
	30.6845	32.5004
	30.6436	32.4605
	30.4377	32.3791
	30.6703	32.7159
	30.4518	32.5132
	30.5068	32.4334
	30.5068	32.5946
	30.7112	32.5674
	30.5886	32.743
	30.4518	32.4462
	30.7929	32.6616
	30.5745	32.7159
	30.7521	32.5275
	30.7803	32.5403
	30.6703	32.4733
	30.6436	32.609
	30.6027	32.5547
	30.4786	32.5403
	30.5336	32.5403
	30.7803	32.4605
	30.7662	32.6489
	30.6703	32.6887
	30.7112	32.5674
	30.6153	32.5819
	30.6436	32.743
	30.5603	32.4462
	30.7803	32.6217
	30.6562	32.5275
	30.8212	32.5403
	30.6703	32.6217
	30.6436	32.6217
	30.5336	32.6489
	30.6562	32.743
	30.5745	32.609
	30.8071	32.5275
	30.6703	32.743
	30.8746	32.8915
	30.7929	32.4733
	30.7803	32.7701
	30.903	32.743
	30.6295	32.7159
	30.6845	32.783
	30.9847	32.6345
	30.7253	32.6345
	30.7803	32.676
	30.8338	32.7159
	30.8621	32.8516
	30.6295	32.6616
	30.6703	32.4605
	30.7112	32.4334
	30.356	32.3919
	30.5336	32.6345
	30.7112	32.4733
	30.8071	32.5403
	30.5068	32.4605
	30.4251	32.5547
	30.6562	32.3648
	30.5603	32.6616
	30.4518	32.5403
	30.5336	32.4733
	30.466	32.5547
	30.356	32.5132
	30.5603	32.4605
	30.5745	32.5403
	30.3969	32.5132
	30.6027	32.5674
	30.7521	32.6217
	30.7662	32.6616
	30.5194	32.3248
	30.7112	32.8372
	30.6436	32.6217
	30.6027	32.5403
	30.848	32.5004
	30.6562	32.6345
	30.5477	33.3227
	30.5745	32.5403
	30.5886	32.3648
	30.4786	32.419
	30.4377	32.4063
	30.4251	32.3919
	30.4518	32.2706
	30.3419	32.3519
	30.3293	32.3648
	30.2193	32.3919
	30.3419	32.4733
	30.3827	32.3519
	30.3701	32.4462
	30.2743	32.5004
	30.411	32.4733
	30.2335	32.3519
	30.5603	32.4733
	30.5477	32.609
	30.5603	32.743
	30.5336	32.5275
	30.3419	32.5275
	30.3293	32.4334
	30.3969	32.5819
	30.6153	32.4876
	30.4786	32.5004
	30.5886	32.6217
	30.356	32.5004
	30.4927	32.3648
	30.5194	32.5819
	30.5886	32.5403
	30.3701	32.4063
	30.4377	32.7159
	30.3701	32.4733
	30.5477	32.5674
	30.7112	32.5403
	30.6027	32.6489
	30.6295	32.5946
	30.6845	32.3919
	30.3701	32.6616
	30.6562	32.7558
	30.4786	32.676
	30.5068	32.4462
	30.5194	32.8101
	30.4251	32.5004
	30.5477	32.6616
	30.697	32.6887
	30.697	32.6887
	30.6703	32.6887
	30.7662	32.7558
	30.7253	32.7303
	30.411	32.6887
	30.7379	32.9186
	30.8746	32.7701
	30.5886	32.783
	30.7253	33.0129
	30.8212	32.8101
	30.9297	32.783
	30.8338	32.7701
	31.0256	32.8644
	30.6845	32.7974
	30.6703	32.9043
	31.0256	32.8915
	30.697	32.9458
	30.6562	32.7303
	30.8212	32.6887
	30.9439	32.8101
	30.7112	32.7159
	30.9847	32.9186
	30.7379	32.5547
	30.8071	32.609
	30.903	32.8101
	30.9155	32.6887
	30.8621	32.8644
	30.9297	32.676
	30.8071	32.609
	30.7253	32.7974
	30.848	32.8245
	30.8338	32.8245
	30.8888	32.9186
	30.6436	32.6217
	30.8212	33.0129
	30.8888	32.8771
	30.8071	32.7701
	31.0806	32.8372
	30.9988	32.8101
	30.8071	32.8245
	30.7521	32.783
	30.8621	32.8915
	30.7803	32.7974
	30.903	32.8771
	30.7379	32.5946
	30.903	32.9315
	30.7803	33.0129
	30.8212	32.9857
	30.9706	33.0943
	30.8338	33.0528
	30.9706	32.973
	30.9988	33.08
	31.1765	33.0129
	30.9988	33.2285
	30.9847	33.0129
	31.23	33.0129
	30.958	32.8771
	31.1073	32.8372
	31.0664	32.973
	30.8888	32.8372
	31.0523	32.973
	30.8621	32.9857
	31.2708	33.1071
	31.0397	33.08
	30.9706	32.8101
	31.0114	33.0129
	31.0806	32.8915
	31.0256	33.04
	31.0114	33.04
	31.0664	32.8101
	30.958	32.8516
	30.903	32.9458
	31.0806	32.9586
	31.1215	33.1071
	31.0931	33.1885
	31.0114	32.8372
	30.9155	32.6616
	30.9297	32.8516
	31.0931	32.9043
	30.903	32.8644
	30.697	32.8372
	30.8746	32.6616
	31.0523	32.743
	30.9297	32.8915
	30.8338	32.8644
	30.9439	32.9458
	30.8071	32.8644
	30.9439	32.7558
	30.7662	32.8245
	30.8338	32.8516
	30.8888	32.8101
	31.2174	33.0256
	30.848	33.147
	31.1073	32.9315
	30.7521	33.1885
	30.7929	33.0672
	30.958	33.147
	31.1073	33.1885
	30.9706	33.0256
	31.1073	33.1342
	31.2174	33.147
	31.2441	33.0943
	31.0256	33.0528
	30.9439	33.1199
	31.0397	33.337
	30.903	32.9985
	31.1215	33.1071
	31.0664	33.1342
	31.23	33.2157
	31.134	33.2013
	31.285	33.1885
	31.0397	33.147
	31.285	33.3227
	31.395	33.4713
	31.4076	33.2955
	31.34	33.4856
	31.3117	33.4856
	31.2174	33.2955
	31.4076	33.2684
	31.2991	33.2285
	31.2991	33.337
	31.23	33.4713
	31.3809	33.3227
	31.34	33.4856
	31.4218	33.3914
	31.5995	33.5942
	31.4076	33.6214
	31.34	33.3914
	31.653	33.6884
	31.4627	33.5399
	31.4359	33.6629
	31.2441	33.7028
	31.6389	33.5942
	31.4485	33.5543
	31.4768	33.5399
	31.5177	33.6629
	31.5319	33.853
	31.5586	33.5543
	31.5586	33.6884
	31.6389	33.7859
	31.5728	33.9904
	31.5444	33.7444
	31.5177	33.4713
	31.4485	33.5671
	31.7725	33.7444
	31.7064	33.6342
	31.7332	33.6884
	31.6262	33.7731
	31.7725	33.5942
	31.7332	33.8818
	31.9204	34.0991
	31.6262	33.7316
	31.9062	33.9904
	31.9865	34.0447
	31.826	33.8818
	31.9597	33.976
	31.9597	34.0032
	32.0667	34.0703
	31.9204	33.7859
	32.0667	33.7987
	31.8402	33.8131
	31.8402	33.853
	32.0808	34.0304
	31.826	33.976
	31.6923	33.9361
	32.0399	33.8945
	32.1611	33.853
	32.1343	33.8403
	32.0808	33.9074
	31.9471	33.9904
	32.0667	34.0304
	32.0808	33.9489
	31.8669	33.7588
	32.0808	33.7987
	31.9739	34.016
	32.0667	34.0304
	31.9062	33.8674
	32.0006	33.976
	32.0541	33.8674
	32.0006	34.2477
	31.8527	34.0447
	32.0132	34.016
	31.826	34.0991
	31.9204	34.0304
	32.0399	34.0847
	32.2681	34.2621
	32.0273	34.139
	31.9597	34.1934
	32.0399	33.976
	32.1611	34.0447
	32.1075	34.139
	32.0273	34.1246
	32.1201	33.8818
	31.7992	33.7316
	32.0541	34.0576
	32.0541	33.976
	32.0132	34.0576
	31.9865	34.1246
	31.9329	33.8275
	32.1075	33.8674
	31.9329	33.9904
	31.8936	33.7188
	31.9597	33.9904
	31.8795	33.7188
	31.9062	33.9074
	31.8527	35.8242
	32.0132	34.3164
	31.8527	33.8131
	31.8669	33.9074
	31.8527	33.6884
	31.9739	33.8131
	31.9204	33.9617
	31.7599	33.8674
	31.9062	33.8403
	31.8134	33.6757
	31.9865	33.7588
	31.8527	33.6214
	31.8527	33.7859
	31.7725	33.6629
	31.7992	33.4585
	31.8402	33.5399
	31.7457	33.4169
	31.8669	33.6757
	31.9062	33.6214
	31.6121	33.7987
	31.6121	33.8403
	31.9062	33.5543
	31.6389	33.7444
	31.6389	33.5128
	31.7866	33.7316
	31.653	33.6214
	31.6797	33.6757
	31.6923	33.4713
	31.7457	33.7028
	31.719	33.6214
	31.7866	33.4456
	31.7725	33.7588
	31.9062	33.9074
	31.6389	33.4713
	31.7332	33.6086
	31.653	33.8818
	31.8669	33.7188
	31.5995	33.7188
	31.653	33.6629
	31.7992	33.7316
	31.7332	33.8674
	31.5586	35.362
	31.7332	34.302
	31.6656	33.8131
	31.7457	33.7588
	31.7332	33.7588
	31.6656	33.976
	31.6923	34.0576
	31.7725	33.7188
	31.9471	33.9361
	31.5586	33.7859
	31.8527	33.9361
	31.8402	33.8945
	31.9739	34.0304
	31.7457	34.0032
	31.7725	33.8674
	31.9062	33.8674
	31.826	33.7859
	31.8527	33.9361
	32.0273	34.0991
	31.9865	34.0576
	32.0132	34.2077
	31.8402	34.342
	31.7599	34.0447
	31.9471	34.1246
	31.9062	34.4379
	32.0132	34.342
	32.2539	34.0703
	32.1201	34.1662
	32.0399	34.2333
	32.0006	34.1934
	32.0934	34.2206
	32.1343	34.1934
	32.2413	34.1662
	32.1611	34.1662
	32.0273	34.179
	32.0273	34.0991
	32.0808	34.4379
	32.1611	34.1662
	32.1878	34.342
	32.1737	34.016
	32.2806	34.179
	32.2806	34.2206
	32.2413	34.0304
	32.2272	34.0847
	31.826	34.179
	32.1343	34.2206
	32.1075	34.2877
	32.1343	34.2477
	32.0541	34.3292
	32.1201	34.2877
	32.0399	34.0847
	32.2413	34.2206
	32.1075	34.3292
	32.2413	34.3963
	32.2539	34.302
	32.0667	34.4379
	32.1737	34.4107
	32.1469	34.3707
	32.2539	34.4794
	32.2539	34.2477
	32.3341	34.3835
	32.4679	34.3164
	32.3608	34.3835
	32.1878	34.4251
	32.2413	34.4107
	32.4018	34.3292
	32.4553	34.139
	32.3341	34.4507
	32.2681	34.4107
	32.3074	34.5338
	32.3483	34.4922
	32.2145	34.2477
	32.4285	34.465
	32.3876	34.5594
	32.1343	34.4379
	32.3608	34.5194
	32.2539	34.3707
	32.4018	34.5466
	32.375	34.6425
	32.4946	34.6425
	32.4411	34.6009
	32.375	34.4922
	32.4018	34.3835
	32.5482	34.3564
	32.3608	34.5338
	32.6142	34.6824
	32.682	34.4379
	32.3483	34.5594
	32.3876	34.4507
	32.4411	34.4251
	32.3215	34.5194
	32.4144	34.4922
	32.4285	34.4107
	32.4553	34.3564
	32.3608	34.4922
	32.375	34.3963
	32.4679	34.3564
	32.2948	34.4379
	32.4285	34.5466
	32.4144	34.5194
	32.375	34.7224
	32.2413	35.0629
	32.4285	34.4922
	32.3876	34.3564
	32.5482	34.7096
	32.375	34.5881
	32.3876	34.5194
	32.3876	34.4922
	32.2806	34.5594
	32.7622	34.6137
	32.4679	34.5594
	32.4946	34.5737
	32.4553	34.5194
	32.4411	34.3164
	32.4411	34.3164
	32.4285	34.6137
	32.534	34.5338
	32.4553	34.5466
	32.5875	34.5881
	32.3074	34.5737
	32.6016	34.4251
	32.5749	34.6137
	32.6945	34.465
	32.4679	34.5594
	32.4805	34.5881
	32.4018	34.505
	32.4553	34.6425
	32.375	34.3707
	32.4679	34.5194
	32.5073	35.3492
	32.4553	34.764
	32.4805	34.7096
	32.5607	34.5881
	32.4805	34.3564
	32.7748	34.505
	32.5875	34.6553
	32.7087	34.7224
	32.6016	34.2877
	32.4144	34.5737
	32.3215	34.5594
	32.5482	34.4922
	32.6284	34.4379
	32.4946	34.5194
	32.375	34.6425
	32.4411	34.6281
	32.5749	34.342
	32.1737	34.5194
	32.7087	34.3292
	32.375	34.4507
	32.534	34.2877
	32.534	34.5466
	32.3215	34.3707
	32.3215	34.5881
	32.375	34.2621
	32.0399	34.4379
	32.2413	34.342
	32.0667	34.2206
	32.1878	34.6137
	32.4018	34.5594
	32.4285	34.4251
	32.2413	34.4251
	32.3876	34.3707
	32.0808	34.4251
	32.5875	34.4107
	32.3215	34.5466
	32.2004	34.5737
	32.1469	34.3963
	32.2806	34.6681
	32.2539	34.505
	32.3215	34.6824
	32.3483	34.3963
	32.3341	34.2877
	32.375	34.3707
	32.4285	34.2748
	32.3608	34.505
	32.5749	34.5466
	32.2681	34.6009
	32.1343	34.4922
	32.4144	34.3707
	32.2413	34.3564
	32.5607	34.2621
	32.4018	34.4251
	32.4805	34.465
	32.1075	34.3292
	32.2272	34.2333
	32.2539	34.4794
	32.3483	34.505
	32.3215	34.4922
	32.2948	34.302
	32.3608	34.2477
	32.2806	34.3835
	32.1611	34.3564
	32.3341	34.2621
	32.1611	34.6681
	32.4946	34.3707
	32.3215	34.4794
	32.2413	34.3564
	32.2948	34.4107
	32.2004	34.0703
	32.3483	34.2748
	32.2948	34.2748
	32.2539	34.4107
	32.1878	34.4922
	32.3341	34.4922
	32.375	34.4107
	32.4411	34.342
	32.2145	34.139
	32.1201	34.3835
	32.2806	34.4379
	32.2413	34.342
	32.4144	34.302
	32.2806	34.4507
	32.2948	34.4379
	32.2272	34.2206
	32.3215	34.2621
	32.2272	34.2621
	32.4285	34.3564
	32.2806	34.505
	32.4018	34.4379
	32.3876	34.505
	32.1737	34.0304
	32.2948	34.302
	32.2145	34.3835
	32.1878	34.342
	32.3483	34.2748
	32.3876	34.505
	32.1343	34.302
	32.2806	34.3963
	32.3483	34.5338
	32.1611	34.2621
	32.1343	34.465
	32.3215	34.505
	32.1469	34.2206
	32.3483	34.3963
	32.2145	34.2748
	32.1075	34.179
	32.375	34.3164
	32.4144	34.4251
	32.2145	34.2621
	32.3341	34.2333
	32.3215	34.302
	32.3074	34.1662
	32.2681	34.3963
	32.2539	34.302
	32.2004	34.3164
	32.0541	34.1246
	32.1737	34.2077
	32.1201	34.179
	32.2145	34.3707
	32.1075	34.302
	32.1343	34.3564
	32.1611	34.1662
	32.3215	34.2333
	32.0541	34.3835
	32.2145	34.3164
	32.0934	34.2333
	32.1611	34.2748
	32.0399	34.465
	32.3483	34.2333
	32.1737	34.2748
	31.9597	34.2748
	31.9597	34.1534
	32.0273	34.3164
	32.1075	34.2621
	32.2806	34.2621
	32.1611	34.1246
	32.0273	34.2748
	32.2413	34.1246
	32.375	34.0703
	32.3483	34.1246
	32.0273	34.1119
	32.2413	34.0991
	32.0399	34.1934
	32.2413	34.302
	32.0399	34.1119
	32.0132	33.976
	32.1469	34.0991
	32.1878	34.2333
	32.3074	34.016
	32.2145	34.2477
	32.0132	34.139
	31.9739	34.3164
	31.9062	34.0991
	32.0399	34.1662
	32.2539	34.179
	32.3215	34.2206
	32.2004	34.3164
	32.2806	34.302
	31.9597	34.4251
	31.9329	34.2077
	32.0399	34.4251
	32.1737	34.2877
	32.2806	34.302
	32.1201	34.1934
	32.1343	34.179
	32.1611	34.2477
	31.9597	34.2477
	32.0934	34.179
	32.2272	34.1246
	32.1611	33.9904
	31.8795	34.0703
	32.0541	34.0991
	32.1343	33.853
	31.9471	33.976
	31.9062	34.0447
	31.9062	34.0576
	31.9204	33.853
	31.9471	34.0304
	31.7457	34.1246
	32.0541	34.1934
	31.9865	33.8818
	31.8936	33.9617
	31.9739	33.9218
	31.6121	33.7987
	31.826	34.0304
	31.7457	33.8403
	31.5444	33.8131
	31.6797	33.976
	31.7725	33.8818
	31.6656	33.853
	31.7992	33.7188
	31.7599	33.9074
	31.8669	33.7444
	31.7332	33.6629
	31.5444	33.6486
	31.719	33.5798
	31.653	33.2684
	31.653	33.4313
	31.4894	33.4041
	31.4768	33.4313
	31.5586	33.4585
	31.3542	33.4585
	31.2441	33.4041
	31.4485	33.1342
	31.5853	33.4169
	31.1765	33.2157
	31.23	33.1071
	31.2033	33.2412
	31.1482	33.2556
	31.2582	33.1885
	31.0256	32.9985
	31.1624	33.1071
	30.903	33.1614
	31.0806	33.1071
	30.8212	33.1342
	30.8338	33.0528
	30.9847	32.9315
	30.9847	33.0672
	31.0523	33.04
	30.958	32.8644
	31.0114	32.9458

## Sheet: No2 Porcine (High IOP set) 
No2	aIOP	pIOP
ave	33.2759	35.124
SD	0.83723	0.520045
Data	33.5333	35.2673
	33.5477	35.1448
	33.4263	35.4322
	33.4392	35.1731
	33.3992	35.2673
	33.345	35.2956
	33.1965	35.1998
	33.2508	35.1323
	33.2508	35.2673
	33.3306	35.2406
	33.2779	35.2265
	32.9523	35.1731
	33.3306	34.8449
	33.2236	35.1857
	33.1423	35.2548
	33.2636	35.104
	33.4519	35.0365
	33.4791	35.2956
	33.5477	35.0491
	33.2093	35.1182
	33.2636	35.473
	33.3306	35.1448
	33.3577	35.3097
	33.4663	35.2265
	33.2779	35.1448
	33.412	35.3773
	33.4934	35.0365
	33.412	35.1448
	33.5206	35.0632
	33.5733	35.1998
	33.3051	35.2548
	33.4263	35.2673
	33.3992	35.3364
	33.3992	35.3773
	33.4392	35.2956
	33.4519	35.1998
	33.3577	35.0898
	33.3992	35.1448
	33.4934	35.0491
	33.4663	35.0632
	33.2636	35.1589
	33.2779	35.2548
	33.3992	34.9956
	33.3992	35.0773
	33.5206	35.0491
	33.4934	35.3097
	33.4392	35.0491
	33.3992	35.5139
	33.4934	35.4039
	33.412	35.3631
	33.5062	35.2139
	33.2365	35.2139
	33.5062	35.5689
	33.4791	35.2673
	33.4791	35.2265
	33.4663	35.2956
	33.5733	35.2139
	33.4263	35.4998
	33.6419	35.2265
	33.345	35.2406
	33.3992	35.2265
	33.5477	35.2406
	33.3051	35.2139
	33.5333	35.2673
	33.5605	35.2673
	33.4519	35.2956
	33.6818	35.4448
	33.4392	35.3097
	33.4263	35.3364
	33.7489	35.2548
	33.5605	35.4181
	33.4392	35.4448
	33.6276	35.1857
	33.4392	35.528
	33.5877	35.528
	33.4392	35.5689
	33.5333	35.4448
	33.3577	35.1323
	33.4791	35.3097
	33.4791	35.6364
	33.4392	35.3223
	33.4791	35.3773
	33.4263	35.2548
	33.5605	35.3773
	33.3992	35.0898
	33.345	35.3773
	33.3577	35.2814
	33.6818	35.3914
	33.5206	35.2673
	33.5206	35.2673
	33.5605	35.3505
	33.5877	35.2956
	33.6004	35.6364
	33.4519	35.1731
	33.6148	35.2673
	33.5733	35.0898
	33.4519	35.3505
	33.5333	35.4322
	33.3849	35.4039
	33.4519	35.4448
	33.4392	35.1857
	33.4663	35.4322
	33.3577	35.3773
	33.3306	35.3505
	33.3992	35.2814
	33.3179	35.1998
	33.2093	35.0491
	33.1566	35.1589
	33.2779	35.0082
	33.1566	34.8449
	33.1838	35.0365
	33.0338	35.0898
	32.9923	34.8182
	32.9795	34.8449
	33.0752	34.7492
	33.2636	34.9674
	33.2093	34.8716
	33.0752	34.8716
	33.1838	35.0632
	33.0752	34.6942
	33.1838	34.9407
	33.2093	35.2265
	33.1838	34.9548
	33.3992	35.0365
	33.3179	34.8449
	33.2365	35.0898
	33.3577	35.0365
	33.1965	35.0773
	33.1694	34.9815
	33.4392	34.9956
	33.345	35.2139
	33.2508	35.0773
	33.1566	35.104
	33.2907	35.0898
	33.2907	35.0632
	33.0752	34.9265
	33.2093	34.9265
	33.0752	35.1857
	33.0066	35.0773
	33.1965	35.0898
	32.9652	35.0773
	33.088	34.8449
	33.1965	35.1323
	33.3577	35.1589
	33.3306	34.9674
	33.0752	35.0491
	33.1965	35.1182
	33.0625	34.9956
	33.1566	34.9124
	32.8709	34.9265
	32.8167	35.0365
	33.0066	34.7225
	32.8167	34.7774
	32.7369	34.6267
	33.0625	34.9124
	32.8709	34.8449
	32.764	34.8041
	32.8709	34.7492
	32.6556	34.6126
	32.8709	34.5859
	32.764	34.6408
	32.7098	34.6126
	32.764	34.6816
	32.7769	34.6675
	32.6428	34.8041
	32.9795	34.6534
	32.7769	34.8308
	32.8853	34.7632
	32.9252	34.8998
	32.9795	35.0082
	32.804	34.6942
	32.7497	34.7774
	32.8853	34.5576
	32.9795	34.9674
	32.764	34.6675
	32.9795	34.8041
	32.7369	34.8182
	32.9252	34.8716
	32.6699	34.6408
	33.0338	34.7083
	32.8438	34.6942
	32.9125	34.7351
	32.9795	34.9674
	32.9923	34.6408
	32.9125	34.476
	32.8438	34.8182
	32.764	34.5042
	32.6428	34.79
	32.804	34.6408
	32.9125	34.6126
	32.8853	34.5576
	32.938	34.7351
	32.8582	34.6
	32.9923	34.5859
	32.9125	34.6534
	32.8582	34.7351
	32.9125	34.9956
	32.8853	34.6942
	32.6428	34.8998
	32.6699	34.7083
	32.8853	34.7351
	32.938	34.6816
	32.7497	34.9407
	32.7497	34.545
	32.6284	34.6816
	32.6699	34.6126
	32.7912	34.7492
	33.0194	34.5859
	32.8311	34.6
	32.8981	34.476
	32.7912	34.476
	32.8709	34.6
	33.0338	34.6
	32.8167	34.6267
	32.8167	34.5859
	32.5487	34.3803
	32.8853	34.7492
	32.7769	34.7351
	33.0338	34.5859
	32.7769	34.4085
	32.8981	34.6267
	32.8167	34.6675
	32.7769	34.5309
	32.8311	34.4085
	32.7497	34.6408
	32.8438	34.7774
	32.8981	34.5576
	32.9652	34.4085
	32.9125	34.4901
	32.8311	34.4634
	32.764	34.6126
	32.7912	34.6408
	32.6699	34.545
	32.6157	34.6
	32.6827	34.545
	32.804	34.5717
	32.8981	34.4634
	32.7369	34.5859
	32.4529	34.6126
	32.5742	34.3803
	32.804	34.4227
	32.8438	34.5859
	32.48	34.4634
	32.7226	34.2986
	32.7098	34.5859
	32.48	34.3394
	32.4672	34.4352
	32.4402	34.3268
	32.6954	34.3536
	32.7369	34.3394
	32.4529	34.476
	32.4529	34.6126
	32.6157	34.4901
	32.5614	34.545
	32.4944	34.6
	32.6699	34.4634
	32.6954	34.2578
	32.7497	34.3803
	32.6556	34.4227
	32.7769	34.5042
	32.6556	34.6267
	32.7226	34.4634
	32.7912	34.476
	32.8582	34.6267
	32.6954	34.6942
	32.938	34.6
	32.764	34.5576
	33.0066	34.6408
	32.8981	34.6534
	32.938	34.7632
	32.804	34.7492
	32.8167	34.5309
	32.9652	34.6534
	33.2093	34.6126
	32.9252	34.7351
	33.0338	34.79
	32.9523	34.6408
	33.1566	34.9124
	33.3577	34.9548
	33.3051	35.1731
	33.345	35.2814
	33.5733	34.9956
	33.412	35.4322
	33.412	35.4589
	33.3992	35.4448
	33.2093	35.4039
	33.412	35.6223
	33.3306	35.6632
	33.4392	35.6223
	33.3721	35.4181
	33.3577	35.5548
	33.3179	35.7181
	33.3577	35.6914
	33.4934	35.5956
	33.412	35.8407
	33.2907	35.759
	33.2508	35.8281
	33.0752	35.8548
	33.1295	35.7872
	33.1965	35.8957
	33.1024	35.7464
	33.1694	35.5814
	33.0066	35.5548
	33.1423	35.528
	32.938	35.6506
	33.0066	35.6097
	32.938	35.2673
	32.9923	35.2548
	32.7369	35.3097
	33.0066	35.3223
	32.8981	35.1731
	32.7369	35.2814
	32.6428	35.3364
	32.764	35.3914
	32.5742	35.3505
	32.6699	35.3364
	32.6013	35.3364
	32.5885	35.3631
	32.4944	35.0223
	32.4003	35.3097
	32.346	35.2265
	32.346	35.0898
	32.346	34.79
	32.2248	35.1182
	32.1705	35.104
	32.2248	34.6534
	32.1705	34.8857
	32.0637	34.9124
	32.1977	34.79
	32.1163	34.6534
	31.9951	34.6267
	32.0222	34.7225
	31.9951	34.6
	31.9425	34.6267
	32.0892	34.5576
	31.807	34.4493
	31.9153	34.6267
	31.9824	34.5717
	32.0095	34.6408
	32.2248	34.4901
	32.0222	34.4352
	31.968	34.4352
	32.1705	34.4085
	31.9425	34.4634
	31.968	34.3803
	32.1435	34.2452
	32.3062	34.5859
	32.1435	34.2452
	32.2791	34.2986
	32.2105	34.4352
	32.2248	34.2861
	32.346	34.2719
	32.3317	34.4085
	32.3189	34.545
	32.1036	34.5576
	32.3588	34.3536
	32.2105	34.5042
	32.3189	34.2861
	32.346	34.6
	32.2791	34.2986
	32.2519	34.3127
	32.2248	34.3127
	32.2248	34.3394
	32.0494	34.2986
	32.1036	34.2719
	32.1036	34.1495
	32.0764	34.217
	32.1163	34.2452
	32.3588	34.1354
	32.1977	34.0538
	32.0892	34.1087
	32.1435	34.1904
	32.1705	34.1087
	32.1036	34.0538
	32.346	34.1354
	32.2918	34.2029
	32.1849	34.1354
	32.3732	34.1213
	32.2248	34.2861
	32.3588	34.1904
	32.4274	34.1762
	32.2519	34.2719
	32.2105	34.4085
	32.413	34.3536
	32.346	34.2452
	32.5071	34.2452
	32.4274	34.2861
	32.2791	33.9848
	32.2519	34.0397
	32.6699	34.2452
	32.4672	34.2719
	32.48	34.2861
	32.3189	34.2861
	32.5487	34.1354
	32.5071	34.3268
	32.5885	34.4227
	32.4003	34.3394
	32.5343	34.3268
	32.8311	34.5168
	32.5885	34.4352
	32.6954	34.3536
	32.8311	34.3677
	32.7226	34.3394
	32.8438	34.3677
	32.6013	34.4227
	32.6954	34.3944
	32.8167	34.5717
	32.5885	34.5042
	32.6556	34.4227
	32.7497	34.5717
	32.7226	34.6
	32.6954	34.7225
	32.8709	34.6534
	32.9652	34.5168
	32.8582	34.7225
	32.9252	34.7083
	32.938	34.5717
	32.7769	34.7225
	32.938	34.8449
	32.9523	34.6942
	32.8709	34.6126
	33.1295	34.8857
	33.0465	34.6675
	33.2779	34.9265
	33.1151	34.8998
	33.1965	34.7225
	33.1965	34.7632
	32.9795	35.0223
	33.0194	34.9265
	33.1151	34.9815
	32.9652	34.6942
	33.0338	34.9407
	32.9795	34.9674
	33.0752	34.8041
	33.1566	34.8998
	33.088	34.7492
	33.0752	35.0898
	33.1965	34.8998
	33.1965	35.0082
	33.2236	35.0365
	33.0066	35.0223
	33.3849	34.8857
	33.2093	34.9548
	33.1151	34.9548
	33.1295	35.0082
	33.1838	35.0491
	33.2236	34.9815
	33.1838	35.104
	33.2907	34.8857
	33.2779	34.9548
	33.3849	35.0365
	33.3721	34.9815
	33.3179	35.2548
	33.2907	34.9548
	33.1566	34.8449
	33.1838	35.104
	33.2636	35.1731
	33.1024	35.1323
	33.3721	35.0223
	33.2636	35.1323
	33.4392	35.1448
	33.2508	35.0898
	33.3849	35.3364
	33.4263	35.0898
	33.5062	35.104
	33.4934	35.2406
	33.412	35.4039
	33.5062	34.9956
	33.4791	35.2673
	33.3179	35.3914
	33.5733	35.104
	33.2636	35.2265
	33.6004	35.1448
	33.1423	34.6942
	33.2508	35.0632
	33.4519	35.1731
	33.2636	35.1998
	33.345	35.3223
	33.5062	35.3631
	33.3992	35.0773
	33.3179	35.3505
	33.3577	35.0082
	33.5605	35.1589
	33.412	35.2673
	33.4263	35.2139
	33.6004	35.3364
	33.3992	35.3097
	33.3849	35.1323
	33.3992	35.2548
	33.3992	35.2406
	33.5062	35.1731
	33.5206	35.1731
	33.2508	35.0773
	33.4663	35.0082
	33.4263	34.9407
	33.345	35.0632
	33.1295	35.2673
	33.4392	35.0223
	33.3992	35.0491
	33.2907	35.4589
	33.4519	35.2139
	33.4263	35.1998
	33.2093	34.9265
	33.3721	35.2265
	33.2779	34.7492
	33.3577	35.2673
	33.1694	35.1589
	33.1423	34.9815
	33.1694	35.1589
	33.2093	34.8857
	33.2236	35.1857
	33.1838	35.1731
	33.1965	35.2139
	33.1838	34.8998
	33.2907	34.9815
	33.0465	35.2673
	33.0625	34.8998
	33.088	34.8716
	32.938	34.8182
	33.2365	34.8998
	32.9795	34.8716
	33.1295	35.0773
	33.0194	34.9407
	33.2907	35.0365
	33.2907	34.8182
	33.2093	34.7351
	33.1295	34.9265
	33.1566	34.9548
	33.2093	35.1448
	33.1423	34.859
	33.0066	34.8041
	32.9652	34.7351
	33.088	34.8857
	33.0625	35.0773
	32.9252	34.859
	33.088	34.8998
	33.1566	34.8308
	33.3051	34.8449
	33.0338	34.8998
	32.8853	35.0898
	32.8438	34.7351
	32.9923	34.9815
	32.9795	34.9674
	32.9652	34.7351
	33.088	34.6942
	32.8311	34.6126
	32.9523	34.7351
	32.9125	34.7632
	32.7369	34.8857
	32.7769	34.7492
	32.9125	34.7632
	32.8853	34.79
	32.8167	34.8041
	32.8311	34.79
	32.8709	34.7632
	32.8582	34.8041
	32.8981	34.8998
	32.8582	34.6675
	32.8853	34.7351
	33.1151	34.9548
	32.6954	34.8857
	32.938	34.6267
	32.8167	34.8857
	32.9523	35.0365
	32.7769	34.9548
	32.8981	34.7225
	32.9252	34.79
	33.2093	34.9407
	33.0465	35.0773
	33.0465	34.8182
	33.0338	34.859
	33.0465	34.9265
	33.0338	35.0632
	33.1423	34.9956
	33.1151	35.0082
	33.0066	34.9815
	33.0752	35.0365
	33.0465	34.9265
	33.1694	34.6942
	33.0066	34.9265
	33.1838	35.0773
	33.0752	34.9124
	32.9795	34.9674
	33.1694	35.0491
	33.1838	35.0082
	33.1295	35.0773
	33.088	35.0632
	33.0752	35.1998
	33.088	35.1448
	33.2508	34.8308
	33.1295	35.2814
	33.1295	35.1182
	33.1694	35.0082
	33.1694	35.1589
	33.0625	35.1589
	33.1566	35.104
	32.8438	35.1182
	33.1566	35.1998
	33.1423	34.9815
	33.2779	34.9815
	33.2093	34.859
	33.1423	34.9674
	33.2236	35.2139
	33.2636	35.1731
	33.0066	35.0898
	33.2508	35.1731
	33.2093	35.1857
	33.5062	35.104
	33.3849	35.0773
	33.4663	35.2139
	33.2779	35.2548
	33.5605	35.0773
	33.2236	35.2548
	33.3849	35.1998
	33.6276	35.1998
	33.3849	35.2139
	33.3306	35.2548
	33.3849	35.2139
	33.3577	35.2673
	33.345	35.1857
	33.3577	35.1731
	33.6004	35.3097
	33.4519	35.3223
	33.4519	35.3364
	33.6148	34.9674
	33.345	35.2548
	33.5062	35.3773
	33.3992	35.1857
	33.5333	35.3223
	33.4392	35.1731
	33.3992	35.3914
	33.3992	35.3631
	33.4263	35.0491
	33.345	35.2814
	33.3992	35.1998
	33.5605	35.4039
	33.5733	35.4856
	33.4392	35.1857
	33.5062	35.3505
	33.3306	35.2814
	33.2508	35.2956
	33.3721	35.2139
	33.3721	35.3097
	33.2907	35.1998
	33.3577	35.1731
	33.1566	35.1589
	33.2907	35.104
	33.3577	35.1857
	33.1423	35.3505
	33.2779	35.1182
	33.4663	35.3631
	33.2093	35.0898
	33.3051	35.1323
	33.2508	35.1182
	33.3306	35.2139
	33.0194	35.3505
	33.0465	35.2548
	33.088	35.1857
	33.2779	35.3505
	33.2093	35.2814
	33.2093	35.1731
	33.2236	35.2673
	33.0625	35.2139
	33.0465	35.1323
	33.1423	35.2673
	33.1024	35.1731
	33.2365	35.0223
	33.1566	35.1448
	33.1151	35.1182
	33.0752	35.1182
	33.345	35.1323
	33.0752	35.2548
	33.2779	35.2406
	33.0194	34.9407
	33.2093	35.0365
	33.0338	35.2956
	33.2093	35.2139
	33.3306	35.2673
	33.3721	34.9674
	33.3051	35.2265
	33.3721	35.0898
	33.3179	35.3505
	33.4791	35.3505
	33.3721	35.0082
	33.412	35.2673
	33.4791	34.9265
	33.412	35.1589
	33.6276	35.2406
	33.4934	35.1731
	33.5877	35.4448
	33.3849	35.4448
	33.412	35.3631
	33.6276	35.5139
	33.6691	35.3505
	33.3849	35.3223
	33.6148	35.6506
	33.6419	35.2265
	33.5477	35.4181
	33.6946	35.5406
	33.5733	35.5689
	33.7632	35.4856
	33.7217	35.5139
	33.6276	35.4039
	33.8303	35.528
	33.7362	35.7998
	33.6004	35.473
	33.5733	35.5689
	33.6946	35.5689
	33.7217	35.5956
	33.7217	35.7181
	33.4791	35.4448
	33.5477	35.473
	33.5733	35.5548
	33.5877	35.528
	33.6148	35.2956
	33.6946	35.5406
	33.6946	35.528
	33.5877	35.4448
	33.7362	35.3364
	33.4663	35.3364
	33.4934	35.3364
	33.4791	35.4448
	33.6419	35.5814
	33.6148	35.5139
	33.4791	35.4448
	33.5733	35.4039
	33.6419	35.1998
	33.7904	35.5814
	33.7362	35.5139
	33.5877	35.4181
	33.7632	35.4448
	33.5206	35.5956
	33.8303	35.528
	33.5206	35.5689
	33.6691	35.5548
	33.6946	35.5689
	33.5733	35.4448
	33.6276	35.4448
	33.6946	35.4448
	33.5877	35.3631
	33.6419	35.4448
	33.5477	35.4589
	33.6818	35.4448
	33.8159	35.5548
	33.8032	35.3097
	33.7362	35.473
	33.7489	35.5956
	33.8846	35.473
	33.8032	35.5814
	33.8303	35.3914
	33.8575	35.6773
	33.6547	35.4322
	33.8974	35.4856
	33.7761	35.5139
	33.6946	35.4448
	33.7904	35.6773
	33.9373	35.4856
	33.6946	35.6097
	33.7761	35.6223
	33.8974	35.6223
	33.8431	35.5548
	33.7489	35.6097
	34.0459	35.528
	33.7904	35.4856
	33.8702	35.7181
	34.1689	35.5956
	33.9916	35.7322
	34.006	35.528
	34.0459	35.8831
	34.0204	35.759
	33.8974	35.7731
	33.9788	35.7181
	33.7904	35.814
	34.0204	35.6097
	33.8974	35.7998
	33.6818	35.5139
	33.8159	35.4448
	34.1146	35.5956
	33.7489	35.6223
	33.8575	35.6914
	33.9788	35.5814
	33.8575	35.5548
	34.006	35.528
	33.9661	35.4998
	33.8846	35.5956
	33.8575	35.3631
	33.7761	35.5139
	33.9246	35.5956
	34.006	35.473
	33.9373	35.6914
	33.8974	35.6223
	33.8303	35.6097
	34.0459	35.473
	33.8575	35.5406
	33.9517	35.6223
	33.709	35.5689
	33.9246	35.5689
	33.7904	35.3505
	33.6004	35.4448
	33.709	35.7322
	33.709	35.4856
	34.1545	35.5956
	33.9788	35.5406
	33.9517	35.4856
	33.6946	35.5548
	33.9788	35.5814
	33.6419	35.6506
	33.8431	35.3773
	34.196	35.6097
	33.8431	35.5548
	33.709	35.759
	33.8575	35.3505
	33.709	35.5406
	33.6818	35.6773
	33.7489	35.5548
	33.8159	35.4448
	33.9246	35.3223
	33.8575	35.5139
	33.7217	35.4039
	33.8846	35.6632
	33.9373	35.3097
	33.8575	35.473
	33.7904	35.2673
	33.8431	35.528
	33.9246	35.5956
	33.7362	35.5814
	33.8159	35.4856
	33.8846	35.4998
	33.6276	35.5956
	33.9517	35.528
	33.8974	35.3914
	33.7904	35.4856
	33.7904	35.4856
	33.709	35.528
	33.6946	35.3914
	33.8303	35.4181
	34.0602	35.4448
	33.9916	35.5956
	33.8575	35.5139
	33.8431	35.528
	33.8974	35.5956
	34.0331	35.4589
	33.8846	35.4856
	33.9517	35.5548
	33.9117	35.3773
	33.8303	35.5406
	34.0875	35.7464
	33.7632	35.528
	33.9661	35.473
	34.0204	35.4589
	33.8032	35.7731
	34.2231	35.6914
	34.0204	35.5814
	33.9373	35.6914
	33.9661	35.7731
	34.2631	35.5406
	33.9373	35.5139
	34.0204	35.9648
	34.2231	35.2548
	34.129	35.6223
	34.129	35.6632
	34.2919	35.8407
	34.0204	35.7464
	34.0747	35.8407
	34.0602	35.7872
	34.2504	35.9365
	34.1146	35.7998
	34.3174	35.6914
	34.0602	35.6097
	34.359	35.6632
	34.2088	35.4448
	34.2376	35.8548
	34.2919	35.7731
	34.3174	35.7464
	34.2231	35.9506
	34.4261	35.7464
	34.359	35.7731
	34.4404	35.6914
	34.3046	35.7322
	34.2775	35.759
	34.4133	35.6632
	34.3861	35.7464
	34.359	35.924
	34.6306	35.6632
	34.3046	35.7872
	34.4947	35.5139
	34.6177	35.8831
	34.5634	35.9098
	34.6306	35.7731
	34.5091	35.7872
	34.4676	35.8831
	34.6721	35.8281
	34.4947	35.8407
	34.7392	35.9774
	34.712	35.7056
	34.5762	35.9648
	34.359	35.8548
	34.7264	35.7731
	34.6721	35.8281
	34.5634	35.814
	34.6306	35.814
	34.8606	35.924
	34.7663	35.924
	34.8893	35.9648
	34.835	35.9098
	34.8893	35.9506
	34.9149	35.9365
	34.9293	36.1015
	35.161	36.2649
	34.9692	36.1549
	34.8893	36.1423
	34.8749	36.32
	35.0651	36.2241
	35.3097	36.0183
	35.2553	36.1423
	35.1067	36.2099
	35.3497	36.4692
	35.2953	36.0606
	35.161	36.5652
	35.2825	36.2382
	35.161	36.32
	35.3241	36.6752
	34.0875	36.4567
	28.7053	36.3325
	33.0066	36.4017
	33.8974	36.2916
	34.7663	35.924
	34.9293	36.0732
	34.9437	35.9365
	34.6306	36.2791
	34.5491	36.3467
	34.3046	36.4567
	33.8303	36.5243
	33.1423	36.4284
	31.4163	36.0324
	30.4871	36.1141
	29.3134	35.6773
	28.6926	35.759
	28.1787	35.2673
	27.9226	34.8449
	27.5043	34.9124
	27.2086	34.5859
	26.2358	34.5168
	23.5468	34.2578
	33.7265	34.1354
	33.9321	34.0946
	34.0049	33.944
	33.7562	33.74
	34.2211	33.8357
	33.8875	33.5094
	33.8259	33.2443
	34.0773	32.5795
	33.6173	34.0397
	34.2488	33.5361
	33.7984	33.3494
	33.7251	33.6585
	34.3005	33.7542
	33.8817	33.8499
	33.855	33.6992
	33.7987	34.0679
	33.7458	34.1762
	33.7543	34.1904
	33.925	34.3803
	33.9923	34.1354
	33.7877	34.0946
	33.5634	34.545
	33.8891	34.2719
	33.8133	34.4493
	34.1159	34.6126
	34.1424	34.6534
	33.9644	34.545
	33.7069	34.8308
	34.2623	35.0491
	34.0506	34.8182
	34.0071	34.9548
	33.8954	35.4448
	33.9238	35.3364
	33.9522	35.3223
	33.8783	35.6223
	34.1523	35.5406
	33.8631	35.6097
	33.9782	35.6097
	33.6428	35.6506
	34.2039	35.9915
	34.3451	36.2791
	34.1802	36.2099
	33.9939	36.0606
	34.2184	36.0732
	34.2405	36.2649
	34.2837	36.1832
	33.7039	36.2649
	34.35	36.3608
	34.0495	36.2099
	33.7826	36.4692
	33.7521	36.4017
	34.3635	36.3058
	34.0385	36.2508
	34.0097	36.32
	33.7909	36.4692
	34.2021	36.3058

## Sheet: No3 Porcine (High IOP set) 
No3	aIOP	pIOP
ave	34.4269	35.11
SD	0.814669	0.729921
Data	31.8437	32.7184
	31.8704	32.6242
	32.045	32.4502
	31.6707	32.5444
	31.7635	32.7056
	31.8044	32.7056
	31.8972	32.5029
	31.817	32.6242
	31.9381	32.5029
	31.7635	32.7871
	31.6975	32.6115
	31.6566	32.6242
	31.8044	32.7472
	31.8972	32.7184
	32.045	32.7727
	31.8972	32.9101
	31.8846	32.7184
	31.8846	32.8015
	32.0576	32.7727
	31.8437	32.7727
	31.9239	32.6658
	31.8437	32.76
	31.9506	32.7871
	31.9239	32.9101
	32.0309	32.8414
	32.2054	32.8414
	31.9648	32.8685
	31.7368	33.073
	31.8846	32.9356
	32.045	32.8558
	32.1378	32.7329
	32.1519	32.7871
	32.1111	33.0314
	32.2054	33.0314
	32.1252	32.9229
	32.2322	33.1129
	32.1646	33.0187
	32.2983	33.0187
	32.2856	33.1816
	32.2322	33.2215
	32.3392	33.1273
	32.2322	32.9899
	32.4053	33.0985
	32.4461	33.2615
	32.3124	33.2902
	32.432	33.3445
	32.2983	33.1528
	32.5122	33.2615
	32.3392	33.2215
	32.6727	33.3573
	32.5389	33.2072
	32.4854	33.303
	32.6192	33.1401
	32.4053	33.4116
	32.5531	33.3158
	32.4996	33.303
	32.4587	33.2902
	32.605	33.3573
	32.5389	33.303
	32.5531	33.4931
	32.4728	33.3988
	32.7655	33.4659
	32.7262	33.5874
	32.5783	33.5331
	32.605	33.4388
	32.7388	33.4532
	32.819	33.6417
	32.6459	33.4659
	33.0205	33.5618
	32.6853	33.4116
	32.7922	33.6289
	32.8065	33.5874
	32.8332	33.5746
	32.8332	33.7647
	32.9261	33.7248
	32.7797	33.6162
	32.6318	33.9006
	32.7388	33.5618
	32.9796	33.5203
	32.9402	33.7919
	32.8599	33.7504
	32.8599	33.7376
	32.8599	33.7504
	33.0472	33.9134
	32.8726	33.8047
	33.0205	33.7791
	33.2471	33.7376
	33.0331	33.6561
	33.074	33.7248
	33.181	33.9134
	33.2881	33.7504
	33.1275	33.7791
	33.3007	33.9421
	33.1008	33.7376
	33.1401	33.8334
	33.074	33.9549
	33.4612	33.8734
	33.2881	33.9134
	33.2078	33.9134
	33.1936	33.9006
	33.0598	33.9549
	33.3148	34.118
	33.1401	34.1595
	33.1133	33.9965
	32.9937	34.0636
	33.3541	33.9965
	33.3684	34.3225
	33.0063	33.9677
	33.2613	34.1307
	33.2203	34.0636
	33.5006	34.118
	33.5541	34.3481
	33.3809	34.1451
	33.5273	34.2266
	33.2203	34.1722
	33.3809	34.1051
	33.6344	34.4169
	33.5147	34.2938
	33.5273	34.3081
	33.6486	34.0636
	33.4203	34.2682
	33.4471	34.2938
	33.6486	34.1994
	33.7021	34.2682
	33.4738	34.2682
	33.4203	34.5256
	33.5147	34.3081
	33.4471	34.3353
	33.5541	34.4713
	33.3148	34.3625
	33.6486	34.4169
	33.6611	34.3769
	33.7415	34.5656
	33.6611	34.2266
	33.6218	34.3225
	33.7824	34.743
	33.6753	34.4025
	33.7021	34.4569
	33.6611	34.3769
	33.7289	34.3481
	33.6344	34.5527
	33.7824	34.54
	33.6879	34.4025
	33.9021	34.4856
	33.8218	34.5799
	33.595	34.444
	33.6879	34.5799
	33.5541	34.6071
	33.7147	34.6743
	33.7824	34.5656
	33.8627	34.6199
	33.6486	34.5112
	33.8218	34.4856
	33.8486	34.5656
	33.7824	34.5256
	33.8486	34.6487
	33.7683	34.7575
	33.7415	34.743
	33.8486	34.783
	33.7824	34.3625
	34.0234	34.7575
	33.8895	34.5656
	33.7557	34.6071
	33.7683	34.5527
	33.7683	34.7575
	33.8091	34.7286
	33.8218	34.5799
	33.9556	34.5527
	33.8486	34.7575
	33.9698	34.6199
	33.8895	34.7575
	33.943	34.743
	33.8895	34.9061
	34.1163	34.6343
	34.1037	34.8118
	34.0092	34.703
	33.9966	34.6743
	34.1037	34.6199
	34.1431	34.6614
	34.036	34.6743
	34.0234	34.6071
	34.1037	34.5799
	33.9289	34.8245
	33.8753	34.8917
	33.9698	34.6343
	33.8359	34.5656
	33.9824	34.6614
	33.9698	34.54
	33.8627	34.6743
	33.9556	34.8518
	33.9824	34.7702
	33.8218	34.7286
	33.9163	34.7702
	33.8218	34.6487
	33.6879	34.8373
	34.0895	34.6886
	33.8486	34.8662
	34.1163	34.8118
	33.9698	34.6886
	33.8895	34.6743
	33.9824	34.743
	34.036	34.8118
	34.2108	34.7974
	34.2108	34.8118
	34.2234	34.7974
	34.1163	34.7702
	34.0092	34.9205
	34.036	34.9605
	34.1431	34.743
	34.1573	34.8518
	34.1699	35.0005
	34.3305	34.9333
	34.1431	34.6614
	34.0092	34.879
	34.0627	34.6743
	34.1573	34.7286
	34.0502	34.783
	34.0627	34.9333
	34.0234	34.8245
	34.1305	34.7974
	34.0092	34.8518
	33.9556	34.783
	34.0234	34.7974
	34.1431	34.8245
	34.1431	34.879
	34.1431	35.1236
	33.9163	35.1636
	34.1699	35.0421
	34.3038	35.0421
	34.0769	35.1092
	34.2108	34.9061
	34.1699	34.9333
	34.3038	34.8245
	34.2234	35.1636
	34.1431	35.1092
	34.4644	35.0421
	34.1699	35.0293
	34.2376	35.1508
	34.0234	35.0836
	34.277	35.0421
	34.1966	35.1636
	34.4912	35.0964
	34.2376	34.9749
	34.2502	34.9461
	34.2108	35.314
	34.3431	35.2052
	34.277	35.0293
	34.0769	34.9877
	34.036	34.9749
	34.2108	35.2468
	34.2502	35.2052
	34.4109	35.1636
	34.1163	35.0836
	34.4644	35.138
	34.518	35.178
	34.4644	35.138
	34.3431	35.3956
	34.5447	35.0421
	34.477	35.3268
	34.4912	35.2052
	34.4912	35.314
	34.4912	35.0836
	34.4235	35.218
	34.4109	35.1636
	34.4235	35.0421
	34.3305	35.0836
	34.5983	35.1092
	34.4376	35.1924
	34.7181	35.218
	34.4912	35.0964
	34.2502	35.4499
	34.5842	35.2468
	34.5306	35.2468
	34.7055	35.3812
	34.2896	35.1924
	34.4912	35.2723
	34.3038	35.4227
	34.6378	35.1508
	34.5842	35.218
	34.5306	35.1092
	34.5574	35.2324
	34.611	35.3556
	34.5306	35.1508
	34.7985	35.3556
	34.4376	35.2596
	34.5038	35.138
	34.8521	35.4771
	34.5715	35.3012
	34.5574	35.2867
	34.5574	35.2468
	34.6251	35.1236
	34.3573	35.2867
	34.5447	35.138
	34.5306	35.178
	34.6787	35.138
	34.4235	35.0693
	34.3699	35.1924
	34.4502	35.1092
	34.3699	35.2324
	34.4109	35.1924
	34.3431	35.0549
	34.4502	35.1508
	34.3967	35.2052
	34.3967	34.8518
	34.2896	35.2867
	34.3699	35.1636
	34.5038	35.0693
	34.5574	35.1924
	34.3967	35.0964
	34.4109	35.3268
	34.277	35.178
	34.3841	35.2723
	34.4376	35.2468
	34.4376	35.0421
	34.7055	35.1508
	34.3305	35.2052
	34.4644	35.1508
	34.3431	35.3412
	34.4109	35.0964
	34.3967	35.138
	34.477	35.0836
	34.477	35.0005
	34.5038	35.218
	34.5447	35.2867
	34.4376	35.0549
	34.3164	35.0421
	34.3305	35.1636
	34.3573	35.0836
	34.2628	35.1636
	34.1163	35.0421
	34.4376	35.1636
	34.4376	35.0421
	34.3164	35.0549
	34.3431	34.9333
	34.1966	35.4643
	34.1305	35.218
	34.3841	35.138
	34.4644	35.1924
	34.2376	35.2324
	34.4109	35.1092
	34.3573	35.2324
	34.3164	35.2867
	34.1966	35.1508
	34.2502	35.2324
	34.3967	35.0836
	34.4912	35.0549
	34.4912	35.0549
	34.4235	35.0836
	34.3573	35.0836
	34.3573	35.0421
	34.3841	35.2867
	34.518	35.0836
	34.1699	35.1636
	34.3431	35.178
	34.4644	35.218
	34.3573	35.3268
	34.4109	35.0964
	34.3038	35.3012
	34.4235	35.3012
	34.2628	35.2867
	34.3573	35.2723
	34.4502	35.1508
	34.4235	35.1236
	34.3573	35.3812
	34.6251	35.1508
	34.3573	35.0005
	34.2896	35.1924
	34.4502	35.3268
	34.4644	35.1092
	34.477	35.1636
	34.2502	35.1508
	34.5574	35.1924
	34.477	35.1508
	34.477	35.1636
	34.4376	35.2723
	34.5574	35.178
	34.4235	35.3412
	34.5983	35.2324
	34.4235	35.1924
	34.3431	35.0836
	34.5306	35.2468
	34.3431	35.0149
	34.3431	35.1636
	34.3164	35.3412
	34.5983	35.0293
	34.3164	35.0149
	34.3967	35.2324
	34.5306	34.8518
	34.3967	35.2723
	34.3841	35.0693
	34.6519	35.3684
	34.4376	35.314
	34.5983	35.1636
	34.1699	35.1924
	34.3164	35.178
	34.611	35.1236
	34.4376	35.3412
	34.4502	34.9333
	34.3038	35.0421
	34.4376	35.0293
	34.5447	35.0693
	34.2896	35.1236
	34.2896	35.138
	34.1431	35.2468
	34.3164	35.0693
	34.4376	35.0293
	34.3967	35.218
	34.1305	35.1092
	34.6251	35.0421
	34.3431	35.0964
	34.4109	35.0836
	34.4644	35.0693
	34.3038	35.138
	34.4644	35.2052
	34.518	35.218
	34.2108	35.1636
	34.3967	35.3412
	34.5447	35.138
	34.611	34.9877
	34.3431	35.0964
	34.3573	35.1636
	34.277	35.3412
	34.6519	35.1092
	34.4376	35.178
	34.4376	35.3412
	34.611	35.218
	34.184	35.0964
	34.4502	35.2324
	34.4502	35.2468
	34.477	35.1092
	34.3164	35.178
	34.5715	35.2867
	34.3841	35.1236
	34.6645	35.178
	34.5715	35.1092
	34.4912	35.3556
	34.3038	35.2468
	34.4912	35.3268
	34.611	35.2324
	34.4502	35.3268
	34.5842	35.314
	34.5574	35.2468
	34.6645	35.41
	34.4912	35.4899
	34.611	35.3812
	34.6787	35.2867
	34.5306	35.41
	34.4912	34.9877
	34.5038	35.218
	34.7055	35.2052
	34.6787	35.3412
	34.6787	35.314
	34.7055	35.5043
	34.4912	35.218
	34.4644	35.3412
	34.5306	35.5731
	34.6913	35.218
	34.611	35.314
	34.3967	35.0149
	34.2896	35.5187
	34.4502	35.5731
	34.4502	35.178
	34.6378	35.2468
	34.518	35.2867
	34.7181	35.2052
	34.611	35.2723
	34.5306	35.5731
	34.6519	35.5043
	34.518	35.6675
	34.5715	35.5587
	34.4912	35.4899
	34.5715	35.5859
	34.9466	35.6403
	34.8662	35.5187
	34.7323	35.5043
	34.8126	35.2468
	34.9466	35.3956
	34.8126	35.5859
	35.0664	35.41
	34.6913	35.5043
	34.7055	35.5187
	34.6519	35.5316
	34.9056	35.5187
	34.759	35.5316
	34.7716	35.5187
	35.0664	35.5443
	34.6519	35.7763
	34.8394	35.3812
	34.8788	35.3684
	34.7449	35.5316
	35.0128	35.5043
	34.9733	35.6531
	34.9466	35.5043
	34.9592	35.5587
	34.8521	35.3956
	34.7055	35.7492
	34.8788	35.6531
	34.7858	35.6275
	34.759	35.3684
	34.893	35.5443
	34.7323	35.5731
	34.8394	35.3684
	34.7716	35.3684
	34.8253	35.5316
	34.6378	35.4899
	34.7449	35.4227
	34.759	35.3684
	34.6645	35.4771
	34.8253	35.4499
	34.4912	35.4771
	34.7449	35.3684
	34.611	35.5443
	34.7181	35.5859
	34.6519	35.3556
	34.7449	35.3956
	34.8662	35.6948
	34.8662	35.5043
	34.6378	35.4356
	34.6645	35.3412
	34.8253	35.3268
	35.0002	35.5443
	34.6519	35.3684
	34.8253	35.1924
	34.7323	35.4771
	34.6378	35.2596
	34.6251	35.41
	34.6251	35.3412
	34.611	35.218
	34.6519	35.3684
	34.3699	35.4356
	34.759	35.3012
	34.5574	35.3812
	34.8521	35.4643
	34.8394	35.4227
	34.6787	35.314
	34.9466	35.3956
	34.6251	35.4227
	34.6519	35.5187
	34.4376	35.3268
	34.6787	35.4499
	34.611	35.5731
	34.8394	35.4771
	34.7449	35.4227
	34.7181	35.2468
	34.6913	35.41
	34.8126	35.4356
	34.7055	35.4643
	34.6519	35.4499
	34.7858	35.5043
	34.7858	35.4771
	34.8253	35.3812
	34.5447	35.4771
	34.7055	35.3412
	34.7858	35.5316
	34.6378	35.314
	34.893	35.4499
	34.7181	35.5187
	34.6787	35.41
	34.7181	35.5987
	34.8662	35.5187
	34.6519	35.5443
	34.986	35.4499
	34.7323	35.3684
	34.8394	35.4899
	34.6787	35.3684
	34.7449	35.5187
	34.611	35.3412
	34.759	35.4227
	34.7985	35.4643
	34.7716	35.4771
	34.9324	35.4227
	34.9056	35.5043
	34.8521	35.4499
	34.6251	35.5587
	34.7449	35.4499
	34.7323	35.5859
	34.8662	35.5187
	34.7449	35.4899
	34.8662	35.5316
	34.7716	35.5731
	34.9592	35.3412
	34.8521	35.1636
	34.7055	35.5043
	34.7985	35.5443
	34.893	35.4499
	34.7858	35.3556
	34.8521	35.4643
	34.6913	35.3684
	34.8521	35.41
	34.759	35.1508
	34.8253	35.5316
	34.6787	35.3412
	34.8126	35.2468
	34.6645	35.4899
	34.6913	35.5043
	34.6645	35.3812
	34.6251	35.4356
	34.4376	35.3684
	34.8788	35.5316
	34.5306	35.3684
	34.6519	35.4771
	34.611	35.6531
	34.6519	35.2468
	34.8394	35.3956
	34.8253	35.4771
	34.9198	35.3956
	34.7323	35.4771
	34.7055	35.4771
	34.5983	35.4356
	34.7323	35.41
	34.893	35.5731
	34.8662	35.6675
	34.6913	35.5443
	34.7449	35.314
	34.6645	35.41
	34.6519	35.3956
	34.8788	35.4227
	34.8788	35.4771
	34.7055	35.3012
	34.6913	35.4771
	34.5574	35.4227
	34.5842	35.2324
	34.9198	35.4499
	34.5842	35.314
	34.5447	35.3268
	34.7449	35.2596
	34.7055	35.4227
	34.611	35.3556
	34.8126	35.4899
	34.7323	35.4356
	34.7323	35.3684
	34.7181	35.4356
	34.8126	35.5731
	34.8126	35.3412
	34.7716	35.2052
	34.611	35.5443
	34.7055	35.314
	34.4502	35.5043
	34.7055	35.3812
	34.6251	35.5187
	34.8394	35.314
	34.5715	35.3556
	34.5715	35.3556
	34.7449	35.41
	34.7181	35.4771
	34.6913	35.3956
	34.6913	35.2867
	34.5038	35.3956
	34.6645	35.3012
	34.6378	35.5043
	34.7181	35.314
	34.5715	35.1092
	34.5038	35.314
	34.7055	35.2723
	34.4235	35.4499
	34.6519	35.3556
	34.6913	35.314
	34.6378	35.2324
	34.6787	35.2867
	34.7449	35.314
	34.6645	35.4643
	34.7716	35.3956
	34.5574	35.4899
	34.6251	35.4771
	34.6645	35.4356
	34.759	35.2324
	34.8788	35.3812
	34.6519	35.4356
	34.7858	35.3556
	34.518	35.3412
	34.6519	35.41
	34.8253	35.4356
	34.7985	35.4643
	34.6913	35.3556
	34.6251	35.4499
	34.7323	35.3412
	34.6519	35.3268
	34.7323	35.6131
	34.7055	35.4356
	34.6645	35.1508
	34.5574	35.41
	34.6378	35.5043
	34.6787	35.5859
	34.7449	35.6275
	34.6645	35.6275
	34.9056	35.4899
	34.5983	35.5731
	34.7055	35.4499
	34.7858	35.4356
	34.9592	35.5859
	34.7858	35.4356
	34.9198	35.5587
	34.7716	35.6531
	34.9324	35.4356
	34.893	35.5443
	35.0128	35.4499
	34.7055	35.6131
	34.8253	35.5443
	34.8394	35.5187
	34.9198	35.5316
	34.7449	35.218
	34.9056	35.4899
	34.7858	35.5316
	34.7716	35.4899
	34.7858	35.4771
	34.7181	35.3412
	34.9324	35.5316
	34.6378	35.5987
	34.7323	35.4899
	34.7181	35.41
	34.759	35.5316
	34.7985	35.4227
	34.8788	35.5316
	34.8521	35.3956
	34.6913	35.4499
	34.8521	35.5731
	34.893	35.5043
	34.7181	35.5443
	34.9198	35.5187
	35.0396	35.5443
	35.0128	35.2468
	35.2974	35.4771
	35.3006	35.5731
	35.3038	35.4643
	35.3069	35.6131
	35.3101	35.5731
	35.3133	35.3684
	35.3164	35.3556
	35.3196	35.5187
	35.3228	35.5731
	35.326	35.3956
	35.3291	35.3956
	35.3323	35.6675
	35.3355	35.6131
	35.3386	35.5731
	35.3418	35.6531
	35.345	35.5731
	35.3482	35.2723
	35.3513	35.4499
	35.3545	35.5187
	35.3577	35.5587
	35.3609	35.4356
	35.364	35.5731
	35.3672	35.5731
	35.3704	35.5443
	35.3735	35.5443
	35.3767	35.5987
	35.3799	35.6531
	35.3831	35.5731
	35.3862	35.4499
	35.3894	35.4899
	35.3926	35.5316
	35.3957	35.5731
	35.3989	35.4356
	35.4021	35.3556
	35.4053	35.5043
	35.4084	35.3412
	35.4116	35.5731
	35.4148	35.5316
	35.418	35.5731
	35.4211	35.6131
	35.4243	35.4771
	35.4275	35.6675
	35.4306	35.5443
	35.4338	35.6131
	35.437	35.5443
	35.4402	35.4771
	35.4433	35.3812
	35.4465	35.3812
	35.4497	35.5187
	35.4528	35.4499
	35.456	35.6675
	35.4592	35.5987
	35.4624	35.4771
	35.4655	35.6131
	35.4687	35.4356
	35.4719	35.7492
	35.4751	35.5859
	35.4782	35.6675
	35.4814	35.5987
	35.4846	35.5859
	35.4877	35.6675
	35.4909	35.6131
	35.4941	35.4356
	35.4973	35.5731
	35.5004	35.5731
	35.5036	35.5587
	35.5068	35.9796
	35.5099	35.4643
	35.5131	35.4227
	35.5163	35.8035
	35.5195	35.7363
	35.5226	35.5443
	35.5258	35.4356
	35.529	35.6675
	35.5322	35.4899
	35.5353	35.5316
	35.5385	35.7492
	35.5417	35.5587
	35.5448	35.4771
	35.548	35.5316
	35.5512	35.7492
	35.5544	35.5587
	35.5575	35.8307
	35.5607	35.5731
	35.5639	35.6531
	35.567	35.41
	35.5702	35.5987
	34.8521	35.5316
	34.7181	35.6131
	34.7858	35.5443
	34.9733	35.3412
	34.8788	35.8851
	34.8521	35.6275
	34.9592	35.4499
	35.0664	35.7763
	34.8788	35.7763
	34.9466	35.6531
	34.8662	35.6131
	34.8662	35.5587
	35.0805	35.7363
	34.8126	35.7075
	35.0002	35.6131
	34.8788	35.8452
	35.0396	35.5043
	34.9324	35.6948
	35.0396	35.5859
	35.1199	35.7619
	34.8788	35.5587
	35.0931	35.7619
	34.9198	35.5987
	34.9056	35.7219
	35.0538	35.6819
	35.0538	35.6131
	34.9056	35.6403
	34.9592	35.7075
	34.893	35.8851
	35.2256	35.7763
	35.0002	35.6675
	35.0538	35.7907
	35.1467	35.9252
	34.9466	35.7363
	35.0805	35.8307
	34.8788	35.9252
	35.1594	35.7075
	34.7055	35.7219
	35.0805	35.6531
	35.0128	35.8851
	34.9466	35.7219
	35.0664	35.8035
	35.0664	35.8707
	34.9733	35.8851
	34.9592	35.7219
	35.0931	35.7219
	35.027	35.6948
	35.0002	35.6131
	35.1074	35.6675
	34.7449	35.6403
	35.0128	35.5316
	34.9592	35.7492
	35.306	35.5316
	35.0538	35.6531
	34.9466	35.7363
	34.986	35.8163
	34.893	35.6819
	35.1594	35.5987
	35.1467	35.8452
	35.0396	35.6403
	35.0396	35.8163
	34.9466	35.6819
	35.1074	35.8163
	35.027	35.9667
	35.1326	35.6531
	35.2524	35.7363
	35.0002	35.8035
	35.1074	35.8851
	35.0538	35.7619
	35.0002	35.7363
	34.7716	35.8035
	35.2398	35.7907
	35.1467	35.6531
	35.0805	35.5987
	35.1326	35.6531
	35.0664	35.5987
	35.0538	35.7907
	34.9592	35.6819
	35.213	35.8163
	35.1199	35.7075
	35.0002	35.7219
	34.9324	35.6675
	34.9592	35.7492
	35.0128	35.7075
	35.1074	35.6819
	35.0538	35.6403
	34.986	35.5859
	35.1199	35.8163
	35.0002	35.7763
	35.1199	35.8035
	35.0538	35.8579
	35.0538	35.8452
	34.893	35.7907
	35.1326	35.8163
	35.0128	35.7363
	35.0931	35.954
	35.027	35.6675
	34.9592	35.7219
	35.1074	35.8995
	35.0128	35.5859
	35.1735	35.7075
	35.1862	35.8452
	35.0128	35.7219
	35.3595	35.5859
	35.1735	35.5987
	35.0002	35.6675
	34.986	35.7907
	35.0002	35.7219
	35.0396	35.6531
	35.0805	35.7619
	35.0664	35.7219
	34.9592	35.8163
	35.0396	35.6819
	35.0396	35.5187
	35.0396	35.8707
	34.893	35.6948
	34.893	35.6948
	35.0805	35.5859
	35.2256	35.6819
	34.9466	35.7075
	34.9733	35.9124
	35.1326	35.5859
	34.986	35.5587
	35.1199	35.6819
	35.0002	35.7619
	35.2398	35.7907
	35.0396	35.6819
	35.0002	35.7075
	35.0805	35.6948
	35.0396	35.7619
	34.9592	35.7907
	35.1199	35.7907
	35.2791	35.8707
	35.0396	35.6819
	34.8253	35.5316
	34.8521	35.8163
	34.7858	35.7075
	34.7985	35.5587
	34.8788	35.4643
	34.8253	35.6675
	34.8253	35.6675
	34.9592	35.8163
	34.759	35.5187
	35.0396	35.6403
	35.0931	35.6131
	34.9592	35.5987
	34.9198	35.5587
	34.9056	35.6131
	34.9056	35.7619
	34.9056	35.7907
	35.0002	35.5443
	34.9592	35.8851
	35.1735	35.6948
	34.7716	35.5731
	35.1862	35.5443
	34.9733	35.6948
	35.1199	35.4356
	34.8788	35.5443
	34.9056	35.7363
	34.7449	35.5316
	35.0805	35.5587
	34.8521	35.6948
	35.0805	35.7219
	34.9324	35.8851
	34.986	35.5043
	34.8253	35.5587
	34.7858	35.7075
	35.1074	35.7075
	35.1326	35.6403
	35.0805	35.5859
	34.9324	35.8851
	35.0128	35.5731
	34.9733	35.7492
	35.0128	35.7763
	34.986	35.6819
	35.0538	35.6948
	34.893	35.7907
	35.1199	35.6531
	35.0128	35.6131
	35.0538	35.8579
	35.1199	35.7219
	35.0128	35.6948
	34.9056	35.5859
	34.8394	35.7907
	34.9324	35.5859
	34.7985	35.7219
	35.0396	35.6403
	34.8788	35.5859
	35.0002	35.7763
	34.9733	35.6131
	34.9056	35.8035
	34.8253	35.5443

## Sheet: No1 Rabbit
No 1: Weight 3.0kg	I-care (R)	I-care (L)	aIOP (R)	aIOP (L)	pIOP (R)	pIOP (L)	post vitrectomy I-care (R)	post vitrectomy I-care (L)	post vitrectomy pIOP (R)	post vitrectomy pIOP (L)
Ave	12	13.6667	12.2523	14.161	22.7878	20.6557	7.33333	8.33333	9.6233	11.6076
SD	0	0.57735	0.393125	0.959547	0.603961	0.528583	0.57735	2.3094	0.37025	0.628746
Data	12	13	13.034	13.5	22.383	21.304	7	11	9.763	12.572
	12	14	13.343	13.369	22.596	22.031	7	7	9.205	12.693
	12	14	13.003	12.324	22.274	21.862	8	7	10.14	12.182
			13.03	13.704	22.664	21.57			10.148	12.269
			12.851	12.81	22.691	21.683			10.389	12.864
			12.778	12.691	22.235	21.37			10.096	12.573
			12.515	13.742	22.385	21.937			10.277	12.646
			12.976	13.098	22.585	22.141			10.239	12.347
			13.254	13.323	23.062	21.254			10.092	12.773
			12.942	12.953	22.063	21.277			10.116	12.264
			12.466	13.651	22.024	21.719			9.897	12.977
			13.155	13.242	22.309	21.646			9.747	12.399
			12.667	13.524	22.15	21.779			10.512	12.736
			13.112	13.523	22.665	21.614			9.365	12.762
			12.593	13.351	22.312	21.724			10.044	12.486
			12.576	13.308	21.483	22.119			9.823	12.57
			12.791	13.745	22.386	21.621			9.818	12.29
			12.517	12.876	21.529	21.943			10.172	12.616
			12.759	13.517	22.208	21.463			9.644	12.209
			12.759	13.275	21.812	21.66			10.377	12.502
			13.36	13.437	22.166	21.618			9.707	12.457
			12.909	13.711	22.463	21.779			10.039	12.223
			13.741	13.868	21.901	21.668			9.809	12.514
			13.172	13.749	22.095	21.895			9.898	12.04
			12.529	13.376	22.158	21.902			10.081	12.344
			12.748	13.735	22.155	21.751			10.187	12.307
			12.59	13.362	22.274	21.965			10.377	12.573
			12.941	14.151	22.219	22.134			9.745	12.67
			12.479	13.543	22.425	21.216			10.431	12.794
			13.013	14.08	22.151	22.299			9.936	12.412
			12.551	13.949	22.319	21.558			10.155	12.313
			12.636	14.429	22.658	21.212			9.996	12.724
			12.533	13.861	22.929	21.587			10.078	12.734
			13.106	13.934	22.489	21.579			9.721	12.494
			12.972	13.97	22.951	21.537			10.049	12.336
			12.654	13.934	22.605	21.654			10.288	12.712
			12.507	13.71	22.932	21.568			10.127	12.171
			12.715	14.142	22.778	21.954			9.771	12.31
			12.483	14.396	23.142	21.377			9.951	13.017
			12.309	13.591	22.577	21.606			10.16	12.531
			12.803	14.58	22.187	21.341			10.186	12.488
			13.106	14.2	22.859	21.339			9.751	12.531
			12.73	13.823	22.566	21.463			9.936	12.721
			13.015	14.236	22.772	21.723			9.718	12.091
			12.742	14.302	22.998	21.78			10.167	12.997
			12.903	14.482	22.605	21.278			9.898	12.453
			12.759	14.159	23.184	21.573			9.839	12.694
			12.768	14.184	22.958	21.378			10.185	12.315
			12.399	14.698	22.778	21.358			10.224	12.36
			13.159	14.865	23	21.322			10.315	12.487
			12.6	14.003	23.248	21.247			10.172	12.779
			12.358	14.392	22.114	21.779			10.371	12.445
			13.571	14.441	22.539	21.406			10.155	12.58
			13.445	14.346	22.348	21.26			9.826	12.543
			12.764	14.425	22.525	21.624			9.739	12.336
			12.916	14.571	22.596	21.264			10.345	12.416
			12.707	14.65	22.286	21.511			10.359	12.76
			12.912	14.555	22.809	21.459			9.969	12.449
			12.873	14.24	22.901	21.447			10.277	12.331
			12.852	14.465	22.914	21.725			9.894	12.923
			12.748	14.197	23.081	21.199			10.371	12.478
			13.128	14.477	22.949	20.852			9.756	12.774
			12.684	14.246	23.217	20.996			10.135	12.371
			12.688	14.144	23.535	21.193			9.8	12.394
			12.734	14.252	23.015	20.934			10.09	12.292
			13.116	14.706	23.073	21.702			10.313	12.356
			12.555	14.476	22.974	21.278			10.086	12.58
			12.7	14.641	22.683	21.701			9.897	12.755
			13.131	14.826	23.639	21.318			10.283	12.561
			12.586	14.454	22.76	21.948			10.52	12.912
			12.363	14.444	23.063	21.233			10.039	12.78
			12.9	14.431	22.899	21.559			10.16	13.013
			12.564	14.71	23.311	21.249			10.296	12.954
			12.844	14.026	23.479	21.488			10.449	12.28
			13.015	14.583	23.289	21.491			10.176	12.036
			12.783	14.375	23.445	21.111			10.487	12.407
			12.788	13.968	22.955	21.577			10.507	13.04
			12.499	14.568	23.23	22.228			10.146	12.686
			12.589	14.567	22.746	21.935			10.393	12.676
			12.825	14.789	22.846	21.67			9.695	12.476
			13.245	13.588	23.32	21.499			10.311	12.217
			12.773	14.238	22.837	22.108			10.215	12.469
			12.75	14.388	23.255	21.956			10.105	12.674
			12.661	14.216	22.988	21.487			10.294	12.441
			13.121	14.327	22.83	21.58			10.715	12.706
			12.567	14.778	22.633	21.36			10.249	12.69
			12.817	14.309	22.899	21.487			10.46	12.435
			12.674	14.06	22.581	21.469			10.421	12.618
			12.742	14.635	22.919	21.714			10.736	12.073
			12.754	14.503	22.621	20.776			9.995	12.743
			12.803	14.241	22.565	21.621			10.998	13.274
			12.916	14.097	22.815	21.632			9.947	12.332
			12.672	14.62	23.175	21.478			10.628	12.373
			12.642	14.088	23.157	21.178			9.946	12.994
			12.754	14.257	22.526	21.68			10.243	12.776
			13.191	14.535	22.653	20.616			9.632	12.69
			12.45	14.148	23.281	21.38			10.141	12.574
			12.241	14.447	23.05	21.525			10.212	12.963
			12.062	14.045	22.651	21.484			10.384	12.92
			12.805	14.191	22.682	21.673			10.296	13.144
			12.471	14.788	23.021	20.874			10.281	12.378
			12.733	14.458	22.649	21.223			10.039	11.957
			12.763	14.118	22.585	21.285			10.324	12.333
			12.605	14.222	22.783	21.794			10.478	12.502
			12.457	14.215	22.573	21.089			9.886	12.533
			12.776	14.461	22.655	21.271			10.299	12.231
			12.917	14.597	23.307	21.06			10.141	12.348
			12.632	14.191	23.002	21.341			10.27	12.649
			12.82	13.981	23.15	21.574			9.478	13.025
			12.956	14.039	23.283	21.159			9.897	12.551
			12.824	14.643	24.002	21.566			10.352	12.765
			12.536	13.888	23.271	21.14			10.018	12.522
			13.076	14.079	23.715	21.042			9.838	12.611
			12.598	14.436	24.075	21.588			9.728	12.419
			12.394	14.504	23.635	21.179			10.003	12.689
			12.655	14.666	23.488	21.384			9.784	12.693
			12.73	14.091	24.225	21.443			10.048	12.222
			12.726	14.662	24.037	21.452			10.363	12.773
			12.93	14.275	23.957	21.713			9.782	12.418
			12.298	14.595	24.046	21.838			9.782	12.633
			12.852	14.019	24.027	21.723			10.212	12.871
			12.95	13.919	24.324	21.749			9.91	12.29
			12.59	13.977	24.451	21.52			9.636	13.073
			12.957	14.38	24.104	20.961			10.086	12.655
			12.255	14.079	24.434	21.266			9.812	12.794
			12.824	14.289	24.156	21.697			9.576	12.562
			12.999	13.994	23.565	21.728			10.034	12.927
			12.722	13.919	23.73	21.543			9.823	12.604
			12.961	14.478	23.561	21.152			9.43	12.45
			12.079	14.362	23.975	21.384			10.451	12.435
			12.337	14.205	23.443	20.941			10.007	12.563
			12.363	14.59	23.813	21.227			9.824	12.17
			12.794	14.14	23.74	21.381			9.549	12.565
			12.553	13.941	23.738	21.518			9.94	13.111
			12.449	14.56	23.913	21.71			9.41	12.896
			12.742	14.118	23.774	21.311			10.018	12.521
			12.375	14.443	23.377	21.669			9.801	12.224
			12.806	14.38	24.078	21.288			9.41	12.691
			12.203	14.336	23.935	21.373			10.374	12.045
			12.826	14.417	23.435	20.997			9.786	12.479
			12.977	14.346	23.671	21.422			9.781	12.588
			12.745	15.073	23.303	21.489			9.774	12.123
			12.875	14.336	23.484	20.865			9.59	12.645
			12.485	15.22	23.599	21.366			10.138	12.386
			12.055	13.889	23.595	21.344			9.954	12.532
			12.369	14.559	23.591	20.9			9.434	13.095
			12.32	14.323	23.411	21.179			10.625	12.792
			12.082	14.721	23.421	20.889			9.654	11.802
			12.199	14.763	23.714	21.195			9.711	12.415
			12.446	14.212	23.923	20.704			9.41	12.262
			12.237	14.231	23.749	21.138			10.105	12.354
			12.136	14.369	23.565	20.878			10.149	12.473
			12.651	14.101	23.884	20.949			9.614	12.138
			12.623	14.578	23.722	20.652			9.868	12.467
			12.412	14.271	23.422	21.048			10.103	12.102
			12.548	14	22.98	20.757			9.395	12.258
			12.5	14.366	23.67	21.196			9.793	12.34
			12.325	14.679	23.623	20.841			9.95	12.128
			12.328	14.88	22.631	21.518			9.71	12.67
			12.609	14.205	22.589	20.279			9.734	12.089
			12.708	14.433	22.879	21.014			9.584	12.141
			12.542	14.444	22.867	21.171			9.257	12.704
			12.765	14.399	23.16	20.687			9.276	12.1
			11.979	14.169	22.389	20.587			9.572	11.967
			13.061	14.992	23.248	20.854			10.024	11.998
			12.484	14.075	23.095	20.734			10.161	12.172
			12.234	14.278	22.978	20.63			9.957	12.371
			12.29	14.017	23.164	20.594			9.511	12.246
			12.346	14.306	22.666	20.831			9.748	12.435
			11.995	14.162	23.234	20.701			10.034	12.386
			12.108	14.297	23.562	21.349			10.033	12.247
			12.572	14.121	23.393	20.893			9.965	12.983
			12.458	13.729	22.996	20.669			9.526	12.237
			12.646	14.075	23.714	20.706			9.974	12.715
			12.287	13.643	23.73	20.583			9.82	12.074
			12.221	14.068	23.806	21.033			9.582	12.159
			12.009	14.186	23.601	21.417			9.132	12.03
			12.932	13.933	23.751	21.111			9.796	12.535
			12.549	13.925	23.826	21.052			9.762	12.446
			12.227	14.593	24.321	20.934			9.994	12.144
			12.355	14.188	23.77	21.127			9.508	12.411
			12.401	14.497	23.435	21.045			9.957	12.468
			12.54	13.633	23.898	20.676			9.546	12.261
			12.147	14.46	23.345	20.684			9.797	12.514
			12.173	14.265	22.998	20.8			9.483	12.313
			12.348	14.734	23.474	21.334			9.908	12.363
			12.851	13.989	23.158	21.196			9.539	12.668
			12.928	14.17	22.686	21.203			9.718	12.441
			12.942	14.038	23.05	20.785			9.077	12.194
			12.418	14.268	22.714	20.967			9.991	11.895
			12.32	14.921	22.561	20.956			10.22	12.092
			13.295	14.774	22.747	21.125			9.43	12.089
			12.434	14.245	23.259	20.957			9.339	12.581
			12.564	14.253	23.704	20.824			10.21	11.884
			12.052	14.574	23.923	21.184			10.074	11.78
			12.586	14.43	22.688	20.838			9.901	12.266
			12.477	14.381	23.195	20.996			9.914	11.496
			11.849	14.766	23.26	20.782			9.944	11.931
			12.018	14.661	23.286	21.174			9.721	12.153
			12.538	14.376	23.205	21.193			9.901	12.113
			12.267	14.845	23.326	21.384			9.951	11.756
			12.386	14.507	22.703	21.138			9.835	12.237
			12.117	14.475	23.241	21.435			9.998	12.475
			12.366	14.237	22.849	20.981			9.512	12.216
			12.729	14.848	23.58	20.964			9.68	12.074
			12.352	14.849	23.058	20.66			9.789	12.032
			12.605	14.415	23.525	20.975			10.077	12.182
			11.792	14.001	23.402	20.793			9.696	12.156
			12.317	13.881	23.443	20.924			10.129	11.927
			12.305	14.211	23.593	20.812			9.432	12.52
			11.797	14.511	23.679	20.957			9.474	12.117
			12.772	13.741	23.962	21.016			9.837	12.07
			12.325	14.571	23.441	20.886			9.837	12.453
			12.549	14.479	23.285	21.059			9.88	12.164
			12.566	13.989	22.764	21.241			10.122	11.983
			12.279	14.285	23.092	20.706			9.815	12.537
			12.336	14.704	23.074	20.92			9.253	11.854
			12.42	14.398	22.852	20.621			9.845	12.341
			11.851	14.132	22.761	21.266			9.571	12.401
			12.263	14.733	23.549	20.649			9.811	12.516
			12.358	14.587	22.319	20.982			9.719	12.618
			12.642	14.197	22.515	21.018			9.533	12.597
			12.537	14.325	22.943	20.782			9.834	12
			12.537	13.836	22.18	21.594			10.074	12.329
			11.85	14.295	22.823	20.523			9.494	12.641
			12.305	14.749	22.592	20.822			10.148	12.494
			12.382	14.226	22.657	20.913			9.631	12.081
			12.335	14.133	22.857	20.802			10.097	12.256
			12.553	14.325	22.769	20.787			9.593	12.17
			11.971	14.608	22.603	20.523			9.83	11.998
			12.926	13.818	23.094	20.721			9.614	11.903
			12.741	14.252	22.853	21.109			9.819	11.726
			12.435	14.485	22.978	20.328			10.059	11.922
			12.466	14.411	22.783	21.192			9.669	12.035
			12.261	14.17	22.804	21.04			10.021	11.931
			11.958	14.864	22.327	20.604			9.522	11.535
			12.164	14.193	22.787	20.997			9.77	11.783
			12.763	13.919	22.878	21.613			9.977	11.616
			12.145	14.129	22.199	20.804			9.455	11.347
			12.207	14.582	22.804	20.823			9.563	10.975
			12.082	14.125	22.809	20.87			9.965	10.141
			12.443	14.235	22.239	20.882			9.479	10.27
			12.321	14.647	22.346	20.557			9.668	9.332
			12.555	14.306	22.813	20.775			9.878	8.124
			12.566	14.137	23.169	20.826			10.067	7.242
			13.004	14.165	22.503	20.472			9.312	7.939
			12.767	14.205	22.587	20.93			9.823	7.832
			12.526	14.478	22.824	20.761			9.368	7.719
			12.787	14.653	22.999	20.266			9.759	9.194
			12.574	14.042	22.647	20.686			9.602	11.309
			12.632	14.283	22.978	21.203			9.289	11.949
			12.538	14.088	22.48	20.479			9.691	11.912
			12.227	14.435	22.477	20.963			10.212	11.784
			12.293	14.2151	22.482	20.837			9.659	12.258
			12.477	0.424183	23.246	20.683			9.713	11.888
			11.941		22.18	20.118			9.339	12.238
			12.56		22.43	20.409			10.052	12.269
			12.431		22.952	20.04			9.531	12.183
			11.95		23.296	20.949			9.456	12.213
			12.062		22.529	20.512			9.949	12.188
			12.124		22.874	20.52			9.759	12.155
			12.441		22.727	20.38			9.947	11.867
			12.523		22.451	20.594			9.619	12.452
			11.999		22.628	20.247			9.749	11.733
			12.542		22.789	20.231			9.717	12.192
			12.324		22.133	20.473			9.002	12.155
			12.748		22.71	20.606			9.864	12.008
			12.692		21.943	20.209			10.191	12.072
			12.217		22.697	19.952			9.46	12.294
			12.199		22.493	20.503			9.353	11.863
			12.934		21.779	20.645			9.85	11.987
			12.405		22.087	20.89			9.331	12.339
			13.153		22.731	19.947			9.653	12.306
			13.047		22.874	20.673			9.857	12.172
			12.033		22.738	20.028			9.271	11.745
			11.709		22.455	20.073			9.753	12.246
			12.509		22.896	20.734			9.433	11.88
			12.238		22.811	20.908			9.302	11.65
			12.826		22.408	20.379			9.734	11.715
			12.238		22.155	20.92			9.553	12.286
			12.173		22.144	20.125			9.715	11.993
			12.363		22.717	20.528			9.635	12.024
			12.39		22.404	20.231			10.246	11.922
			12.109		22.727	20.941			9.8	11.603
			12.567		22.588	20.87			9.633	12.054
			12.149		22.897	20.486			9.269	12.032
			11.724		23.04	20.66			9.707	11.499
			11.983		23.025	20.689			9.869	12.073
			12.096		22.622	21.208			9.527	11.873
			12.274		22.833	20.427			9.768	12.226
			12.244		22.948	20.952			9.908	11.722
			12.439		22.552	20.986			10.071	12.175
			12.409		23.162	20.451			9.462	12.345
			12.302		22.774	20.993			9.358	11.685
			12.807		22.568	20.665			9.782	11.678
			12.131		22.074	20.412			9.812	11.99
			12.559		22.883	20.75			9.602	11.896
			12.229		22.635	20.897			10.07	11.646
			11.926		22.888	21.222			9.895	11.452
			12.187		22.797	20.758			9.542	11.801
			11.899		22.55	20.815			9.753	11.903
			12.515		22.885	20.897			10.242	12.213
			11.994		22.71	20.502			9.815	11.356
			11.926		23.367	20.901			9.37	11.869
			12.378		23.052	20.53			9.458	11.646
			12.441		22.716	21.105			9.584	11.783
			12.238		23.289	20.244			9.893	11.492
			12.047		23.327	20.421			10.002	11.61
			11.942		23.689	20.756			9.452	11.745
			12.731		23.256	21.04			9.961	11.588
			11.986		23.425	20.664			9.497	12.234
			12.276		23.48	20.76			9.489	11.673
			12.51		23.029	20.863			9.579	11.478
			11.9		23.529	20.672			9.635	11.885
			12.604		23.23	20.819			9.687	12.167
			12.115		23.621	20.194			9.515	12.374
			12.271		23.333	20.765			8.989	11.549
			11.952		23.654	20.79			9.67	11.411
			12.708		23.674	20.791			9.846	11.869
			11.915		23.463	20.7			9.698	11.403
			12.984		23.397	21.153			9.587	11.918
			11.785		23.032	20.562			9.874	12.11
			12.305		23.342	20.517			9.743	11.346
			11.857		22.965	21.007			9.648	11.733
			12.278		23.096	20.434			9.713	11.205
			12.37		23.396	20.417			9.331	11.538
			11.701		22.79	20.904			9.428	11.658
			12.134		22.989	20.882			9.582	11.524
			12.132		23.096	20.771			9.749	11.361
			11.977		23.397	20.737			10.104	11.889
			11.99		23.142	20.959			10.09	11.42
			12.377		23.113	21.125			9.395	11.907
			12.385		23.195	20.709			9.77	11.134
			12.333		23.033	20.604			9.935	11.682
			11.912		23.283	20.472			9.306	11.345
			12.261		23.172	20.957			9.664	11.289
			12.43		23.348	20.931			10.036	11.132
			11.834		23.182	20.916			9.983	11.769
			12.725		23.025	20.723			9.721	11.456
			12.022		23.211	20.323			10.028	11.305
			12.733		23.287	20.032			9.94	11.021
			11.783		23.433	20.521			9.874	11.552
			12.726		22.916	20.846			9.512	11.715
			12.924		23.429	20.604			10.16	11.553
			11.682		22.793	20.89			9.317	10.867
			12.434		23.135	20.73			9.904	11.776
			12.198		23.276	20.562			9.691	11.334
			11.827		23.088	20.92			9.92	11.637
			11.929		22.84	21.066			9.558	11.52
			12.136		23.076	20.977			10.213	11.448
			12.27		22.702	20.121			9.928	11.364
			12.215		23.029	20.483			9.58	11.391
			12.009		23	20.656			10.149	11.73
			12.176		23.424	20.852			9.839	11.187
			12.024		23.389	20.894			9.822	11.109
			12.009		22.958	20.42			9.958	11.402
			12.191		23.143	20.684			9.954	11.432
			12.165		23.532	20.923			9.744	11.755
			12.642		23.799	20.514			9.728	11.836
			11.933		22.749	20.347			9.451	11.549
			12.022		23.058	20.077			9.56	11.354
			12.149		22.996	20.927			9.414	11.388
			11.574		23.062	20.328			10.185	11.583
			12.373		23.516	20.347			10.039	11.27
			12.289		22.466	20.66			9.743	11.693
			11.92		23.562	20.551			9.684	11.147
			12.032		23.643	20.806			9.695	11.669
			12.25		23.582	20.861			9.901	11.546
			12.716		23.209	20.621			9.951	11.568
			12.173		23.668	21.011			9.722	11.25
			11.994		22.881	20.809			10.292	11.711
			12.439		23.123	20.262			10.231	11.764
			11.71		23.605	21.399			9.477	11.957
			12.049		22.852	20.524			10.127	11.436
			11.863		23.444	21.027			9.601	11.294
			12.462		23.358	20.764			10.489	11.244
			12.237		23.212	20.754			9.238	11.504
			12.21		23.058	20.93			9.871	11.399
			12.279		23.304	20.623			10.127	11.65
			11.937		23.388	20.613			9.841	11.327
			11.772		24	20.383			9.811	11.343
			12.03		23.337	20.346			9.891	11.823
			11.881		22.76	20.735			9.739	11.522
			12.195		23.301	20.473			9.724	11.361
			12.108		23.964	20.177			9.758	11.614
			12.225		22.967	20.55			9.648	11.387
			12.203		23.426	20.472			10.415	12.213
			12.526		23.502	20.516			10.015	12.005
			11.903		22.949	20.68			10.049	11.609
			12.033		23.865	20.698			10.07	11.922
			11.997		22.738	20.509			9.704	11.55
			12.25		23.943	21.119			10.022	11.103
			11.73		23.355	20.835			10.38	10.937
			12.495		23.76	20.798			10.254	11.394
			12.373		23.94	20.628			10.189	11.22
			12.141		24.251	20.579			9.883	11.236
			12.179		23.682	20.42			9.812	10.947
			12.093		24.033	20.986			9.789	11.134
			12.085		23.88	20.59			10.459	11.181
			12.176		24.034	20.431			10.461	11.164
			12.432		24.785	21.004			9.904	11.122
			12.184		24.401	20.355			9.669	10.819
			12.082		23.887	20.844			9.729	10.573
			11.691		24.236	20.591			9.755	11.176
			12.43		23.775	20.805			10.255	11.371
			12.24		23.896	21.206			10.187	10.898
			12.56		23.839	20.765			9.76	10.947
			11.977		23.786	21.17			9.844	11.383
			11.713		23.836	20.683			10.232	11.5
			12.232		23.59	20.964			10.155	11.387
			11.562		23.384	20.689			9.977	11.269
			12.002		23.829	21.042			9.635	11.202
			11.914		23.272	20.996			9.79	11.3
			12.068		23.282	20.747			9.756	11.142
			11.937		22.894	20.786			10.104	11.635
			12.261		23.485	20.436			9.931	11.142
			12.23		23.65	20.99			9.824	11.526
			12.259		23.982	20.576			9.594	11.277
			12.65		23.168	20.447			10.003	11.531
			12.329		23.542	21.403			9.973	11.3
			12.176		23.429	20.65			9.693	11.61
			11.6		23.287	21.247			9.141	11.715
			12.147		23.558	20.512			9.846	10.934
			12.373		23.16	21.204			10.107	11.524
			12.221		23.26	20.386			9.481	10.757
			11.692		23.737	20.55			10	11.738
			11.684		23.939	20.904			9.593	11.407
			11.778		23.833	20.52			9.995	11.297
			11.968		24.196	20.615			9.369	11.718
			12.159		23.444	21.074			9.636	11.248
			12.098		23.551	20.998			9.954	11.853
			12.97		23.534	21.04			9.636	11.733
			12.225		24.171	20.727			9.653	11.226
			11.604		23.924	20.613			9.826	11.573
			12.259		23.725	20.479			9.728	11.304
			12.464		23.892	21.007			9.771	11.439
			12.286		23.648	20.686			9.598	11.437
			11.65		23.477	20.992			10.281	11.477
			12.545		24.229	20.376			9.384	11.105
			12.295		23.237	21.034			9.699	10.946
			11.949		23.693	20.546			10.14	11.167
			12.34		23.949	20.605			10.051	11.445
			11.918		23.459	20.963			9.722	10.998
			11.873		23.256	20.85			9.436	11.591
			11.812		23.466	20.562			9.469	11.38
			11.813		23.337	20.654			9.531	11.639
			12.173		23.303	20.896			10.116	10.95
			12.117		23.419	20.632			10.069	11.228
			11.588		23.861	20.621			9.612	11.088
			11.94		23	21.358			9.387	11.192
			11.797		23.747	20.435			9.346	11.878
			12.094		23.807	20.767			9.4	11.341
			12.132		23.459	20.69			9.693	11.614
			12.096		23.608	20.998			9.643	11.493
			11.849		23.529	20.907			9.857	11.888
			12.196		23.507	20.469			9.613	11.279
			12.341		23.857	21.295			9.579	11.323
			12.366		23.659	20.346			9.711	11.542
			12.284		24.155	20.456			9.336	11.274
			11.804		23.716	20.87			9.739	11.512
			11.878		23.793	20.059			9.827	11.409
			11.745		23.676	20.746			9.062	11.289
			12.03		23.407	20.521			9.305	11.481
			11.734		23.643	20.653			9.714	11.843
			11.963		23.349	20.971			9.613	11.673
			12.284		23.455	21.392			9.672	11.455
			12.073		23.364	20.368			9.312	11.768
			12.337		23.414	20.63			10.403	11.556
			12.043		23.55	20.266			9.665	11.196
			12.28		23.538	20.709			9.388	11.207
			11.923		23.204	20.227			9.351	11.598
			12.678		23.485	20.395			9.636	11.371
			12.366		22.846	20.643			9.755	11.045
			12.016		22.925	20.446			9.704	11.239
			12.014		23	20.624			9.445	11.059
			12.401		22.478	20.737			9.653	11.318
			12.294		22.879	20.24			9.171	11.342
			12.143		23.282	20.838			9.745	11.556
			12.259		23.008	21.673			9.647	11.309
			12.017		23.436	20.774			9.807	11.797
			12.208		23.653	20.743			9.104	11.146
			12.466		22.737	20.546			9.865	11.357
			11.98		23.466	21.47			8.794	10.992
			12.204		23.268	20.968			9.365	11.066
			11.923		23.546	20.598			9.387	11.324
			12.043		22.882	20.513			9.144	11.741
			11.828		23.331	20.983			9.839	10.947
			11.887		23.031	20.543			9.936	10.625
			12.001		23.594	20.72			9.789	11.275
			12.142		22.752	20.955			10.172	11.467
			12.286		22.719	20.789			9.518	11.444
			11.772		23.896	20.968			9.305	11.288
			12.135		23.918	20.546			9.115	11.077
			12.321		23.158	20.573			9.43	11
			11.79		23.287	21.074			9.205	11.435
			12.016		22.973	20.546			9.565	11.575
			11.787		23.4	20.172			9.533	11.16
			12.291		23.19	20.421			9.284	11.587
			12.358		23.121	20.823			9.118	11.094
			12.184		23.216	20.395			9.4	10.769
			12.502		23.099	20.573			9.381	11.5
			12.145		23.226	20.702			10.084	10.964
			11.855		23.568	21.189			9.485	11.354
			12.403		23.337	21.09			9.494	11.45
			12.462		23.473	20.564			9.17	11.809
			12.729		22.848	21.099			9.595	11.53
			11.969		23.237	20.771			9.647	11.368
			11.835		22.993	20.764			9.722	11.041
			11.998		23.253	21.083			9.549	11.316
			11.706		22.473	20.457			9.827	11.27
			11.915		22.644	21.286			9.741	11.36
			11.968		22.984	20.432			9.391	11.135
			12.089		22.903	20.567			9.706	11.327
			12.439		23.172	20.955			9.745	10.919
			12.613		22.94	20.811			9.794	11.029
			12.369		23.327	20.763			9.768	11.214
			12.005		23.228	21.007			9.648	11.275
			12.259		22.565	20.997			9.403	11.452
			12.617		22.907	20.853			9.409	11.275
			12.009		22.418	20.913			9.934	11.735
			11.819		23.057	21.075			9.317	11.279
			12.504		22.631	20.894			9.477	11.024
			12.449		23.202	20.428			9.681	11.416
			11.827		22.993	20.669			9.623	11.627
			12.097		23.091	20.778			9.589	10.999
			11.534		22.671	20.414			9.579	11.375
			11.524		22.734	21.238			9.582	11.296
			12.157		23.348	21.328			9.295	11.323
			11.63		23.006	20.798			9.561	11.706
			11.695		22.054	20.985			9.434	11.522
			11.965		23.048	20.835			9.729	10.99
			12.295		22.499	20.735			9.65	11.975
			12.647		23.399	20.88			9.433	11.196
			11.997		23.033	20.549			9.526	11.68
			12.083		22.807	20.702			9.392	11.554
			11.933		23.205	20.565			9.451	11.149
			12.408		22.392	20.794			9.455	10.987
			12.617		22.149	20.668			9.353	11.665
			11.961		22.416	21.315			9.636	11.288
			12.112		22.625	20.457			9.399	11.294
			11.809		22.496	20.85			9.718	11.49
			12.149		22.629	20.968			9.11	10.549
			12.032		22.51	20.802			9.17	11.35
			12.112		22.577	20.944			10.082	11.23
			12.397		22.335	20.996			9.479	11.36
			12.328		22.643	20.92			9.692	11.35
			12.276		22.186	20.787			9.575	10.912
			12.404		22.359	20.243			9.842	11.045
			12.23		22.492	20.56			10.328	11.073
			12.529		22.412	20.654			9.668	11.266
			12.38		22.287	20.879			9.513	11.361
			11.916		22.063	20.523			9.429	11.247
			12.107		22.186	20.375			9.4	11.661
			12.208		22.524	20.594			9.485	10.922
			12.108		22.642	20.445			9.732	11.632
			12.549		22.48	20.185			9.276	11.327
			12.071		22.713	20.257			9.58	10.957
			11.858		23.094	20.413			9.534	10.803
			12.494		22.182	20.477			9.571	11.469
			12.123		22.29	20.791			9.16	11.357
			12.453		22.57	20.486			9.467	11.278
			11.934		22.679	20.201			9.867	11.233
			12.658		22.382	20.434			9.189	11.206
			12.222		22.708	20.48			9.197	11.32
			12.226		22.5	20.21			9.29	11.002
			12.593		22.841	20.349			9.583	11.035
			12.434		22.948	20.269			9.265	11.382
			12.275		22.721	20.513			9.741	10.75
			12.449		23.099	20.726			9.651	11.669
			12.29		23.314	20.255			9.861	10.947
			12.407		22.848	20.32			9.474	11.341
			12.377		22.537	20.347			9.523	11.247
			12.375		22.944	20.551			9.347	11.119
			12.172		22.57	20.281			9.282	11.127
			12.1		23.314	20.325			9.46	10.976
			12.323		22.783	20.399			9.65	10.902
			11.897		22.703	20.287			9.947	10.651
			12.075		22.927	20.745			9.758	11.131
			12.586		23.172	20.575			10.119	11.602
			12.055		22.948	19.685			9.643	11.093
			12.647		22.649	20.508			9.715	11.177
			12.507		22.477	20.288			9.268	11.466
			12.102		22.208	20.272			9.432	11.341
			12.89		22.374	20.556			9.567	11.051
			12.393		22.62	20.786			9.387	11.021
			12.529		22.561	19.927			9.62	11.44
			12.373		22.241	20.902			9.606	11.474
			12.341		21.875	20.524			9.753	11.697
			11.968		22.208	20.265			10.179	10.881
			12.282		22.699	20.785			9.529	11.496
			12.418		22.161	20.908			9.493	11.254
			12.23		22.226	20.323			9.52	11.519
			12.613		22.241	20.534			9.744	10.837
			12.297		21.704	20.377			10.056	10.939
			12.365		22.686	20.468			9.758	11.15
			12.556		21.726	20.867			9.745	11.789
			11.949		21.601	20.731			9.838	11.043
			12.261		22.331	20.362			10.033	11.431
			12.462		22.525	20.35			9.804	11.311
			12.212		22.464	20.786			9.576	11.026
			12.756		22.507	20.328			9.527	11.647
			11.9		22.098	21.103			9.432	11.243
			12.441		21.889	20.634			9.703	10.949
			11.612		22.992	20.45			9.289	11.232
			12.957		22.021	20.535			9.479	10.856
			12.435		22.499	20.805			9.299	11.269
			12.807		21.789	20.612			9.545	11.184
			12.187		22.397	20.916			9.841	11.278
			12.449		22.591	20.435			9.689	10.941
			12.321		22.815	20.545			9.792	11.07
			12.591		22.397	20.44			9.407	11.786
			12.193		22.04	20.472			9.773	11.524
			11.914		22.504	20.513			9.718	11.011
			12.708		22.164	20.658			9.751	11.598
			12.509		22.19	20.29			9.687	11.42
			12.29		22.823	19.94			9.878	11.375
			12.206		22.316	20.693			10.255	11.315
			12.291		21.895	20.361			9.567	11.697
			12.336		21.993	20.458			9.784	11.117
			12.492		21.809	20.375			9.658	11.293
			12.597		22.018	20.445			9.518	11.316
			12.363		22.08	20.981			9.837	10.911
			12.502		21.889	20.28			9.409	11.187
			12.366		22.418	20.013			9.691	11.48
			12.658		22.383	20.372			9.453	11.015
			12.132		22.094	20.768			9.464	11.301
			12.526		22.188	20.849			9.409	11.587
			12.233		22.436	20.153			9.137	11.098
			12.598		22.257	20.789			9.336	10.998
			12.427		22.624	20.373			9.681	10.557
			12.485		22.554	20.505			9.538	11.569
			12.767		22.287	21.321			9.043	11.361
			12.34		21.75	20.343			9.295	11.334
			12.253		22.455	20.366			9.241	11.093
			12.32		21.908	20.789			9.972	11.029
			12.394		22.15	20.812			9.181	11.209
			12.562		22.088	20.246			10.246	11.132
			12.635		22.014	20.499			8.972	11.299
			11.6		22.363	20.416			9.399	11.665
			12.317		21.962	20.17			9.143	11.112
			12.663		22.203	20.362			8.881	10.977
			12.024		22.767	20.547			9.246	11.47
			12.134		21.435	20.628			9.076	11.684
			12.104		22.066	20.939			9.283	11.482
			12.21		22.105	20.302			9.403	11.082
			12.506		22.144	20.442			9.294	11.292
			12.208		22.247	20.724			9.756	11.426
			12.003		22.12	20.377			9.488	11.135
			11.88		22.289	20.462			9.185	11.504
			12.34		22.188	20.861			9.542	10.892
			12.02		22.066	20.689			9.474	11.346
			12.35		22.596	20.113			9.23	11.578
			11.948		21.999	20.347			9.504	11.997
			12.142		22.166	20.297			9.842	11.343
			12.003		21.814	20.392			9.91	11.377
			12.284		21.864	20.206			9.119	11.538
			12.742		21.856	20.376			9.654	11.222
			12.298		22.403	20.218			9.623	11.154
			12.164		22.087	20.795			9.115	11.339
			12.688		22.05	20.383			9.496	11.407
			12.282		21.978	20.451			9.928	11.247
			12.367		21.989	20.288			9.207	11.402
			11.963		22.084	20.92			9.672	11.399
			11.896		22.182	20.331			9.269	11.059
			11.665		21.723	20.077			9.37	11.221
			12.329		22.219	20.268			9.576	11.628
			12.257		21.958	20.606			9.012	11.383
			11.986		22.289	20.539			9.549	11.388
			12.096		22.132	20.737			9.072	10.893
			12.498		22.084	20.56			8.984	11.397
			12.347		22.198	20.153			9.489	11.015
			12.333		22.356	20.68			9.5	11.143
			11.827		22.432	20.364			9.374	11.068
			12.183		23.007	20.684			9.118	11.368
			12.204		22.489	20.303			9.353	10.972
			12.058		22.504	20.979			9.23	11.455
			12.274		21.889	20.368			9.524	11.652
			11.986		22.166	20.321			8.775	11.621
			12.297		22.155	20.516			9.164	11.518
			12.253		22.607	20.483			9.5	11.32
			12.168		21.962	20.79			9.203	10.964
			12.256		22.253	19.761			9.428	11.383
			11.802		22.399	20.711			9.58	11.066
			12.393		21.628	20.484			9.58	11.632
			11.748		21.429	20.876			9.464	11.353
			12.041		22.511	20.657			9.203	11.191
			12.328		21.836	20.661			9.148	11.556
			11.847		22.203	20.401			9.298	11.56
			11.829		22.024	21.093			9.893	10.992
			12.064		22.065	20.908			9.842	11.066
			12.191		22.232	20.45			9.301	11.584
			11.839		22.664	20.912			9.429	11.599
			11.585		22.653	20.665			9.029	10.984
			12.077		22.309	20.497			9.535	11.244
			12.388		22.366	20.594			9.361	11.123
			12.168		22.467	21.068			8.987	11.225
			11.794		22.658	20.372			9.497	11.201
			11.687		22.731	21.075			9.383	11.289
			11.957		22.356	20.244			9.651	11.078
			11.934		22.421	20.36			9.373	10.977
			11.919		22.609	20.782			8.998	11.459
			12.068		22.169	20.48			9.344	11.331
			11.749		22.605	20.904			9.512	11.014
			12.218		22.257	20.395			9.358	11.293
			11.931		22.202	20.412			9.437	11.387
			12.007		22.149	20.46			8.803	11.15
			12.208		21.938	21.226			8.904	11.428
			12.409		21.691	20.753			9.407	11.137
			11.494		22.054	21.149			9.736	11.618
			12.464		22.367	20.261			9.612	11.305
			12.193		22.131	20.724			9.276	10.811
			12.522		21.831	20.986			9.181	11.139
			12.189		21.93	20.856			9.556	11.526
			11.781		22.699	20.412			9.589	11.224
			12.124		22.065	21.038			9.354	11.18
			12.121		22.026	20.329			9.085	11.154
			12.141		21.969	20.273			9.504	11.211
			11.847		22.445	20.724			9.363	10.795
			12.097		21.969	20.416			9.23	11.044
			11.706		22.035	20.765			9.13	10.515
			11.819		22.065	20.338			9.545	11.226
			12.282		22.496	20.38			9.245	10.728
			12.294		22.53	20.996			9.531	11.003
			12.073		21.498	20.604			9.614	10.815
			12.634		22.338	20.384			9.428	11.343
			12.48		22.162	20.62			9.229	11.188
			11.744		22.162	20.179			9.351	10.98
			12.306		22.19	20.102			9.46	11.309
			12.636		22.375	20.868			9.385	11.248
			11.889		21.572	20.196			9.209	11.149
			12.318		22.474	20.233			9.13	11.289
			12.021		21.662	20.298			8.976	11.074
			12.226		22.276	20.897			9.558	11.294
			12.187		21.511	20.37			9.096	11.386
			13.147		22.307	21.226			9.336	10.723
			12.302		22.084	20.357			9.359	11.85
			12.506		21.918	20.168			8.64	10.894
			12.295		22.878	20.34			9.104	10.916
			12.745		22.627	20.412			9.452	11.128
			12.268		22.302	20.253			9.673	11.207
			12.447		22.804	20.735			9.387	11.258
			12.313		22.544	20.508			9.455	11.632
			12.477		22.805	20.144			9.4	10.837
			12.105		22.658	20.791			9.628	11.33
			12.255		22.451	20.503			9.407	10.977
			12.135		22.444	20.445			9.002	10.949
			12.119		22.714	20.31			9.459	10.875
			12.155		22.771	20.572			9.67	11.388
			12.041		22.764	20.569			9.234	10.726
			12.21		23.255	20.678			9.8	11.45
			12.393		23.227	19.866			9.531	11.771
			12.253		22.51	20.697			9.22	11.646
			12.764		22.162	20.329			9.591	11.44
			12.362		21.903	20.351			10.107	11.052
			12.039		22.024	20.236			9.635	11.251
			12.051		21.568	20.402			9.306	11.444
			12.26		21.673	20.609			9.71	10.931
			12.279		21.818	20.425			9.332	11.12
			12.858		22.007	20.702			9.16	11.217
			12.783		22.068	20.466			9.425	10.894
			12.658		21.786	20.679			9.047	11.409
			12.337		22.368	20.632			9.207	10.761
			12.477		21.852	19.924			9.054	11.226
			12.151		22.706	19.954			9.462	11.399
			12.263		22.488	20.653			8.978	11.225
			12.31		22.16	20.436			9.369	11.402
			12.233		22.789	20.798			9.298	10.999
			12.394		22.797	19.964			9.393	11.195
			12.265		22.978	20.062			9.549	11.218
			12.374		23.101	20.136			9.485	11.131
			12.916		23.172	20.953			8.938	10.996
			12.198		22.73	20.721			8.99	11.124
			12.456		22.621	20.143			9.426	11.45
			12.016		22.416	20.642			9.089	11.563
			12.082		22.346	20.505			8.875	11.617
			12.051		22.434	20.242			9.523	11.729
			12.056		22.416	19.966			9.662	11.006
			12.366		22.621	20.446			8.765	11.033
			11.979		22.752	20.142			10.255	11.233
			11.88		22.055	20.258			9.407	11.243
			12.473		21.801	20.18			9.189	10.991
			12.323		22.69	19.928			9.118	11.428
			11.448		21.965	20.283			9.522	10.745
			11.642		22.548	20.516			9.387	10.95
			11.971		22.296	20.599			9.359	10.99
			12.375		22.915	20.022			9.587	10.845
			11.508		22.596	20.172			9.235	11.101
			12.192		22.333	20.161			9.323	11.122
			12.203		21.488	20.261			9.269	11.346
			11.804		22.037	20.503			9.642	10.942
			12.479		21.822	20.486			8.935	11.367
			11.929		22.228	20.343			9.569	10.93
			12.409		21.797	20.198			9.16	11.334
			12.12		21.706	21.024			9.049	11.241
			12.632		21.756	20.883			9.722	10.937
			12.037		21.764	20.373			9.503	10.991
			12.104		21.575	20.497			9.633	11.082
			12.556		21.341	20.261			9.692	11.316
			11.694		21.739	20.587			9.268	10.995
			12.284		22.606	20.443			9.339	11.387
			12.145		22.081	20.587			9.214	11.049
			12.15		22.394	20.476			9.128	11.421
			12.022		21.731	20.458			9.38	11.222
			12.102		22.368	20.419			9.421	11.567
			12.085		22.227	20.413			9.605	11.192
			12.079		22.455	20.333			9.329	11.006
			12.126		22.388	20.546			9.438	11.433
			12.098		22.918	20.358			9.321	11.322
			11.935		22.102	20.575			9.155	11.428
			12.162		22.077	20.235			9.867	11.635
			12.007		22.515	20.146			9.222	11.274
			12.396		22.19	20.29			8.969	11.539
			11.903		22.471	20.258			9.245	11.138
			12.271		22.655	20.057			9.28	11.088
			11.798		22.679	20.772			8.969	11.312
			12.126		23.392	19.622			9.438	11.85
			12.161		22.503	20.584			8.937	11.328
			11.858		22.265	19.644			9.599	11.201
			12.619		22.473	20.224			9.467	10.813
			12.246		22.098	19.598			9.469	11.684
			12.438		22.135	19.622			9.327	11.21
			11.88		22.782	20.405			9.335	10.743
			12.576		21.875	20.253			9.081	11.424
			12.049		22.003	20.608			9.891	11.376
			12.145		22.118	20.206			9.178	11.328
			12.393		22.293	20.756			9.329	10.999
			12.155		22.565	20.343			9.276	11.392
			12.158		22.257	20.005			9.584	11.727
			12.005		22.44	20.48			8.683	11.435
			12.753		22.341	20.531			9.801	11.245
			12.294		22.254	20.327			9.483	11.365
			12.268		21.945	20.752			8.899	11.27
			12.097		22.585	20.501			9.744	11.333
			12.022		22.361	20.401			9.366	10.875
			12.234		22.215	20.59			8.798	11.473
			12.036		22.905	20.113			9.325	11.13
			12.697		21.697	20.213			9.466	11.322
			12.223		22.491	20.646			9.396	11.47
			12.244		22.346	20.065			9.509	11.677
			12.044		22.396	19.884			9.744	11.439
			12.136		21.878	20.276			9.092	11.399
			12.255		22.247	20.231			9.594	11.489
			12.283		22.399	20.18			9.561	11.094
			12.227		22.543	20.466			9.402	11.093
			12.289		21.991	20.616			9.421	11.36
			12.132		22.866	20.55			9.74	11.02
			12.001		22.653	20.468			9.527	11.456
			11.946		22.633	20.354			9.471	11.362
			11.805		23.055	19.798			9.378	11.651
			11.737		22.276	20.11			9.76	10.715
			12.547		22.798	20.36			9.443	11.432
			11.368		22.676	20.601			9.149	11.03
			12.062		22.599	20.288			9.411	11.382
			11.732		22.588	20.232			9.473	11.113
			11.967		23.079	20.495			9.004	11.262
			12.073		22.607	19.877			9.792	11.485
			12.02		22.382	20.351			9.448	11.428
			11.774		21.701	20.406			9.899	11.026
			11.618		22.085	19.943			9.096	11.409
			12.638		22.274	20.255			8.979	12.015
			11.778		22.227	20.125			9.605	11.132
			11.692		22.221	19.891			9.5	12.009
			11.789		21.93	19.884			9.473	11.205
			12.17		22.606	19.74			9.504	10.814
			11.747		22.628	20.261			9.415	11.226
			11.945		22.021	19.861			9.76	11.761
			11.63		21.897	20.573			9.312	11.377
			11.695		22.278	20.409			9.854	11.659
			11.407		22.083	20.194			9.477	11.361
			12.232		22.93	20.275			9.432	11.112
			11.861		22.568	20.037			9.448	11.122
			11.63		22.691	19.641			9.121	10.566
			12.056		22.544	20.135			9.62	11.311
			12.61		22.322	19.899			9.8	11.244
			11.88		22.535	19.906			9.74	11.342
			12.445		21.94	20.054			9.426	11.19
			11.948		22.552	20.401			9.034	11.043
			11.745		22.91	20.183			9.44	11.094
			12.169		22.669	19.968			9.445	11.409
			12.204		23.024	19.625			9.373	11.175
			12.555		23.029	20.255			9.197	11.605
			11.977		22.267	19.909			9.469	10.795
			12.522		22.727	20.196			9.768	11.384
			12.01		23.212	19.536			9.94	11.301
			12.299		22.91	19.791			9.852	11.448
			12.403		22.359	19.981			9.049	11.397
			12.352		23.017	20.181			9.139	11.367
			12.12		22.485	20.025			9.357	11.278
			12.253		22.278	20.085			9.467	10.829
			12.632		22.008	19.859			9.796	11.535
			11.82		22.683	19.689			9.392	11.477
			12.325		22.469	20.154			9.793	11.409
			11.787		22.37	20.055			9.141	10.919
			12.924		22.846	19.391			9.504	11.405
			12.312		22.86	19.656			9.249	11.188
			12.557		22.405	19.324			9.608	11.365
			12.301		22.421	19.917			9.654	11.403
			12.208		22.772	19.577			9.549	11.122
			12.351		22.408	19.626			9.597	10.862
			12.241		22.517	19.566			9.839	11.196
			12.143		22.449	19.446			9.957	11.406
			12.427		22.565	19.789			9.662	11.135
			12.314		22.926	19.869			9.473	11.508
			12.036		22.5	19.522			9.464	10.976
			12.218		22.475	19.558			9.196	11.16
			12.438		22.433	19.695			9.218	11.522
			12.12		22.482	19.839			9.557	11.557
			11.934		22.186	20.154			8.822	11.002
			11.766		22.872	19.496			9.684	11.485
			12.183		22.87	20.02			9.61	11.639
			11.722		22.338	19.74			9.403	11.232
			12.115		23.116	19.733			9.347	11.729
			12.475		22.6	19.857			9.494	11.674
			12.578		22.807	19.98			9.74	11.007
			11.783		22.5	20.007			8.87	11.471
			12.415		22.737	20.158			9.357	11.36
			12.192		22.679	20.32			9.26	10.883
			12.208		23.16	19.898			9.174	11.062
			11.851		22.742	20.085			9.569	10.971
			12.017		22.098	20.062			9.443	10.869
			11.802		23.032	20.005			9.824	11.147
			11.825		22.589	20.28			9.301	11.411
			11.976		23.178	20.005			9.443	11.371
			11.93		22.492	19.444			9.507	10.913
			11.582		23.003	20.309			8.911	11.311
			12.517		22.654	19.803			8.896	10.8
			11.945		22.367	19.878			9.273	11.112
			11.694		22.93	20.143			9.102	11.324
			11.314		21.922	19.892			9.812	11.285
			11.69		22.605	19.862			9	11.776
			11.544		22.471	19.873			9.246	11.809
			11.893		22.932	19.718			9.177	11.377
			12.181		22.066	19.802			9.083	10.965
			12.073		22.801	19.958			9.121	11.923
			11.849		22.518	19.61			9.133	11.36
			11.68		23.025	20.184			9.827	11.327
			12.521		22.311	20.242			9.055	11.41
			11.529		22.683	19.678			9.122	11.509
			11.589		23.176	19.644			8.968	11.931
			11.906		22.55	19.766			9.2	11.586
			11.573		22.756	19.726			9.462	11.403
			12.025		22.665	19.687			9.273	11.561
			12.223		22.805	19.772			9.538	11.194
			11.838		22.709	20.102			9.366	11.42
			12.007		23.018	19.88			9.121	11.621
			11.539		23.014	19.837			9.58	12.054
			11.596		22.837	19.506			9.527	11.723
			12.104		22.771	20.257			9.297	11.307
			12.029		22.679	20.174			9.34	11.846
			11.73		23.484	19.922			9.329	11.281
			11.418		23.066	19.748			8.9	11.542
			11.494		23.161	20.088			9.425	11.786
			11.466		23.373	19.855			9.466	11.923
			11.515		23.338	19.536			9.024	11.549
			11.702		22.974	19.784			9.34	11.399
			11.794		22.938	20.56			9.333	11.531
			11.73		23.499	20.435			9.403	11.183
			11.891		22.889	20.317			9.066	11.463
			11.62		22.842	20.213			9.178	11.411
			11.6		23.175	19.946			8.802	11.571
			12.068		23.092	20.22			9.034	11.424
			11.695		23.112	19.744			8.795	11.774
			11.838		23.184	19.598			8.896	11.443
			11.884		23.088	19.714			9.167	11.714
			11.391		23.077	19.662			9.155	11.529
			11.463		22.383	20.336			9.061	12.005
			11.664		22.823	19.839			9.73	11.495
			11.823		22.456	20.018			9.144	11.522
			11.483		22.298	19.898			9.393	11.292
			11.604		22.605	19.596			9.58	11.771
			11.529		22.437	19.94			9.467	11.956
			11.353		23.046	19.615			9.584	11.764
			11.68		22.414	20.016			9.537	11.891
			11.658		22.864	19.689			9.477	11.59
			11.767		22.967	20.11			9.188	11.663
			11.834		22.697	19.826			9.08	11.188
			11.479		22.258	19.636			8.969	11.45
			11.192		21.874	19.885			9.148	11.305
			11.625		22.458	20.002			9.283	12.025
			11.316		22.71	19.795			9.064	11.971
			11.335		22.421	20.24			9.381	11.726
			11.291		22.079	20.132			8.848	11.75
			11.847		21.827	19.633			9.229	11.316
			11.802		22.081	19.785			8.86	11.805
			11.383		21.63	19.866			9.346	11.358
			11.684		22.345	19.624			9.159	11.53
			11.729		21.863	20.081			9.166	11.967
			11.345		22.316	19.929			8.824	11.937
			11.81		22.279	20.021			9.085	11.693
			11.293		21.778	20.035			9.234	11.869
			11.38		22.448	20.493			9.347	11.729
			11.154		22.039	19.829			9.316	11.504
			11.06		21.944	19.846			8.867	11.975
			11.121		21.879	20.053			9.158	11.561
			11.439		21.517	20.454			9.08	11.763
			11.618		21.616	20.105			9.2	11.82
			11.353		21.68	20.288			9.192	11.213
			11.585		21.333	19.9			9.103	11.69
			11.369		21.816	20.146			8.848	11.613
			11.258		20.608	19.611			9.098	11.597

## Sheet: N02 Rabbit
No 2 Weight 3.5kg	I-care (R)	I-care (L)	aIOP (R)	aIOP (L)	pIOP (R)	pIOP (L)	post vitrectomy I-care (R)	post vitrectomy I-care (L)	post vitrectomy pIOP (R)	post vitrectomy pIOP (L)
Ave	11	10	9.05325	9.07436	23.7146	23.2728	14.6667	10	9.87501	9.33015
SD	0	0	0.393773	0.341602	0.327853	0.353955	2.08167	1	0.455311	0.607891
Data	11	10	8.197	8.933	23.266	23.596	17	11	10.44	10.308
	11	10	8.169	9.173	23.862	23.357	13	10	10.63	10.963
	11	10	8.551	9.099	23.949	23.343	14	9	10.939	10.757
			8.585	9.636	23.494	23.603			10.515	10.304
			8.649	9.136	23.42	23.102			10.565	10.062
			8.593	9.496	23.685	23.18			9.729	9.927
			8.781	9.538	24.03	22.83			10.623	8.827
			8.084	9.126	23.649	23.442			10.469	9.662
			8.634	9.498	24.22	23.661			10.244	9.014
			8.67	9.717	23.794	23.837			10.173	9.313
			8.846	9.374	23.173	23.139			10.452	9.526
			8.583	9.34	24.262	23.365			10.557	9.452
			9.082	9.483	23.907	24.157			10.456	10.345
			8.685	9.182	23.978	23.463			10.111	10.537
			9.048	9.5	23.997	22.994			10.292	10.311
			8.321	9.849	24.339	23.225			10.242	10.437
			8.257	9.725	23.351	22.917			9.796	10.315
			8.227	9.354	24.269	23.701			10.611	9.899
			8.356	9.587	24.008	23.49			9.607	9.826
			9.021	10.069	24.113	23.46			10.385	9.995
			8.169	9.125	24.279	23.218			10.143	9.615
			8.81	9.277	24.487	23.608			10.131	10.029
			8.587	8.993	24.01	23.469			9.571	9.777
			8.778	9.033	23.598	23.479			10.025	10.215
			8.955	10.108	23.384	24.146			9.847	10.348
			8.479	9.162	24.225	23.575			10.027	9.704
			8.388	9.859	23.715	23.734			10.149	9.784
			8.901	9.85	23.511	23.77			10.201	9.93
			7.916	9.83	23.981	22.965			9.656	10.54
			8.828	9.315	23.534	23.05			9.963	9.228
			8.687	9.632	24.117	23.325			9.992	9.567
			8.587	9.462	24.117	23.132			10.354	9.502
			8.438	9.508	24.048	23.24			9.97	9.43
			8.461	10.068	23.624	23.149			10.082	9.862
			8.624	9.435	23.648	23.128			9.989	9.3
			9.042	9.283	23.842	23.169			9.742	9.747
			8.621	9.702	23.661	23.303			9.884	8.883
			8.018	9.634	24.25	23.047			9.953	9.029
			8.212	9.572	23.564	23.364			10.087	9.077
			8.621	9.604	23.929	22.765			9.919	8.556
			8.571	9.275	23.563	22.633			9.719	9.224
			8.072	9.824	24.454	22.94			10.067	8.895
			8.744	9.673	23.773	22.881			10.246	9.039
			8.628	9.929	23.893	22.941			10.516	9.21
			8.336	9.29	24.497	22.941			10.497	9.133
			9.046	10.02	23.623	22.969			9.771	9.643
			8.839	9.201	23.638	23.306			9.762	9.526
			8.473	9.809	24.485	23.172			9.699	8.674
			8.646	9.649	23.698	23.413			9.406	8.816
			9.345	9.94	23.805	23.106			9.796	8.511
			8.718	9.014	24.052	23.209			9.727	8.247
			8.665	9.703	23.709	23.379			10.015	8.466
			9.048	9.295	23.93	22.703			9.71	8.548
			8.182	9.742	23.838	23.044			10.239	9.133
			8.363	9.326	23.291	23.6			10.172	7.665
			8.768	9.581	24.266	23.116			9.604	9.076
			9.04	9.451	23.875	22.884			9.436	8.437
			8.579	9.253	24.228	22.873			9.908	8.479
			8.475	9.721	24.12	22.937			10.121	8.18
			8.46	9.613	24.445	23.523			9.854	8.868
			8.533	9.029	24.176	23.14			10.143	8.121
			9.091	10.216	24.305	23.39			10.119	8.706
			8.577	9.725	23.756	22.948			9.298	8.041
			8.96	9.653	24.195	23.025			9.107	8.015
			8.649	9.84	24.594	22.869			9.226	8.669
			9.009	9.798	24.176	23.105			9.794	7.886
			8.388	9.394	23.945	23.391			9.543	8.742
			8.781	9.557	24.092	22.917			9.992	8.118
			8.959	9.74	23.981	22.984			9.324	9.8926
			8.677	9.708	24.408	23.494			9.061	9.9269
			8.867	9.827	24.253	22.821			9.491	9.7391
			8.858	9.991	23.394	23.044			9.487	9.4213
			8.953	9.736	24.33	22.825			9.971	9.4236
			8.91	9.702	24.328	23.121			9.652	8.5059
			8.389	9.473	24.303	22.83			9.105	9.3332
			8.616	9.798	24.052	22.523			9.563	9.6716
			8.62	10.047	24.076	23.084			9.566	9.8283
			8.609	9.16	24.231	22.533			9.611	9.7571
			9.26	9.045	23.834	23.073			9.162	9.7067
			8.746	9.627	24.542	22.998			9.506	9.6535
			8.668	9.279	24.227	23.088			9.585	9.6595
			9.014	9.068	23.648	22.448			9.643	9.4156
			8.628	9.621	24.099	22.381			9.165	9.6981
			8.733	8.746	24.674	22.726			9.477	9.4644
			8.373	9.213	24.899	22.904			9.341	9.7377
			8.927	9.498	23.793	23.231			9.625	9.7
			8.903	9.03	24.061	22.862			9.682	9.4504
			8.804	9.261	24.035	22.562			9.67	9.6705
			9.458	9.2	24.242	23.11			9.561	9.4898
			8.462	9.771	24.338	22.84			9.962	9.5865
			9.142	9.495	24.118	23.118			9.894	9.5157
			8.952	9.302	24.115	23.121			10.153	9.4398
			8.964	9.591	23.925	22.887			9.409	9.8213
			8.955	9.177	23.981	22.628			9.226	9.516
			9.405	9.178	24.321	23.11			9.794	9.7997
			9.066	9.343	24.494	23.147			9.523	9.2845
			8.333	9.594	24.423	23.384			9.992	9.2457
			8.891	10.228	24.065	22.93			9.324	10.0921
			9.035	9.246	24.45	23.161			9.161	9.5152
			8.422	9.008	24.439	22.862			9.491	9.887
			9.009	9.721	24.044	22.98			9.487	9.6945
			9.078	9.012	23.626	22.752			8.971	10.0195
			8.691	9.585	23.663	22.674			9.622	10.4064
			8.167	9.362	24.28	23.201			9.105	9.8386
			8.388	9.676	23.666	22.732			9.563	9.6181
			8.581	9.835	23.785	22.9			9.567	9.4829
			8.495	9.012	23.313	22.263			9.601	9.2341
			8.597	8.893	22.958	22.626			9.162	9.5458
			8.925	9.604	23.527	23.146			10.006	9.9317
			8.439	10.159	23.239	23.155			10.257	9.317
			8.891	9.692	23.762	23.147			10.256	9.6728
			8.544	9.347	23.362	22.606			10.101	9.6283
			9.032	9.387	23.328	23.239			10.292	9.6933
			8.698	9.506	22.969	23.138			10.242	9.2598
			8.625	9.098	23.453	22.898			9.996	9.5375
			9.054	9.281	23.657	23.006			10.311	9.867
			8.999	9.217	23.7	23.315			9.607	9.189
			8.311	9.749	23.735	22.604			10.145	9.197
			8.514	9.676	24.062	22.99			10.143	9.29
			8.789	9.064	23.674	23.164			10.135	9.583
			8.612	9.064	23.687	22.7			9.471	8.965
			8.417	9.037	23.892	23.389			10.015	9.741
			8.505	9.226	23.498	22.903			9.547	9.651
			8.373	9.318	23.502	22.983			10.021	9.861
			8.649	9.513	23.512	22.892			10.549	9.474
			8.832	9.291	23.46	23.43			10.181	9.523
			8.733	8.757	23.932	23.069			9.626	9.347
			8.055	8.899	23.571	22.84			9.863	9.282
			9.096	9.223	23.737	22.728			9.999	9.46
			8.412	9.666	23.432	23.198			10.154	9.65
			8.756	8.736	23.664	22.889			9.97	9.947
			8.679	9.264	23.878	22.755			9.901	9.758
			8.999	9.076	23.382	22.877			9.924	9.119
			8.025	9.517	23.526	22.995			9.944	9.643
			8.73	8.986	23.312	23.375			9.722	9.715
			8.726	8.837	23.778	23.321			9.911	9.268
			8.423	9.515	23.345	23.463			9.895	9.432
			8.772	9.171	23.567	22.984			9.542	9.567
			8.935	9.665	23.516	23.419			9.723	9.387
			8.475	9.431	23.875	22.582			10.242	9.62
			8.521	9.061	23.321	23.113			9.815	9.606
			8.62	9.348	24.113	22.832			9.371	9.753
			9.216	9.938	23.917	22.538			9.258	10.779
			8.806	9.166	23.914	23.218			9.5842	9.529
			8.409	9.348	24.044	22.632			9.993	9.493
			8.407	9.154	23.607	22.855			10.002	9.52
			8.519	9.364	24.378	23.128			11.6099	9.744
			8.729	9.039	24.007	22.826			10.7625	10.456
			9.312	9.275	24.065	23.299			11.1252	9.758
			8.857	8.796	23.753	22.806			10.879	9.745
			8.572	8.682	23.841	23.04			10.2155	9.838
			8.601	9.805	23.714	23			10.1484	10.033
			8.721	9.3	24.552	22.855			11.1996	9.804
			8.748	9.394	23.974	23.124			10.1772	9.576
			8.424	9.345	23.642	22.632			10.5231	9.527
			9.036	9.092	23.633	23.413			11.0292	9.432
			8.889	9.029	23.989	22.893			10.7655	9.703
			9.127	9.118	23.692	23.349			9.9018	9.289
			8.681	9.681	23.773	22.684			10.1243	9.479
			8.759	9.602	24.066	23.044			10.4382	9.299
			8.34	9.439	23.474	23.128			9.9262	9.545
			8.933	9.823	23.511	22.848			10.0998	9.841
			8.661	8.717	23.823	22.686			11.0944	9.689
			8.254	9.003	23.816	22.909			10.7807	9.792
			8.809	9.012	23.709	22.835			10.6022	10.407
			8.503	9.246	24.113	23.26			10.3144	9.773
			9.405	9.348	24.107	23.094			10.9629	9.718
			8.721	9.245	23.759	23.121			10.2497	9.751
			8.409	8.888	23.746	22.6			10.5452	9.687
			8.627	8.675	24.509	23.062			10.2324	9.878
			8.503	9.679	23.782	22.767			11.2724	10.555
			8.669	9.662	24.102	22.822			10.2747	9.567
			8.113	9.285	24.041	22.865			10.2778	9.784
			8.915	9.449	24.007	22.681			10.009	9.658
			8.165	8.897	23.781	23.08			9.9727	9.518
			8.543	9.423	23.811	23.069			10.0076	9.837
			8.502	9.6	23.767	22.548			10.4505	9.409
			8.668	8.721	24.131	22.877			9.9722	9.691
			8.598	8.887	24.117	23.037			10.6463	9.453
			8.487	9.545	23.83	23.01			10.3444	9.464
			8.37	9.209	24.085	22.318			9.3226	10.409
			8.7	9.207	24.603	22.124			10.6121	9.137
			8.65	8.511	24.117	22.664			10.158	9.336
			8.809	9.534	24.229	22.71			10.2019	9.681
			8.371	9.555	24.072	22.773			10.3235	9.538
			8.753	8.799	24.297	22.692			10.4738	9.043
			8.381	8.979	23.666	22.906			10.0823	9.295
			8.67	9.174	24.14	22.999			10.9487	9.241
			9.352	9.494	24.011	22.489			10.8225	9.972
			8.379	9.553	24.21	22.903			9.686	9.181
			8.632	9.234	23.992	23.354			10.8529	10.246
			8.657	9.232	23.497	22.839			9.8397	8.972
			8.454	9.548	23.995	22.869			10.3266	9.399
			8.972	9.586	23.901	23.151			10.3358	9.143
			8.381	9.235	24.242	23.047			10.1992	8.881
			8.192	9.533	23.943	22.175			10.3913	9.246
			8.948	9.268	24.08	23.007			10.7469	9.076
			8.766	9.36	23.773	22.799			10.3331	9.283
			9.057	9.541	23.619	23.121			10.5638	9.403
			8.706	8.939	23.771	22.342			11.3188	9.294
			8.819	9.895	23.716	22.708			10.1644	9.756
			8.47	9.039	23.535	22.843			9.8872	9.488
			9.061	9.37	23.331	22.822			9.9828	9.185
			8.407	9.099	23.612	23.062			9.4375	9.542
			8.524	9.861	23.63	23.357			9.8218	9.474
			8.559	9	23.796	23.21			10.658	8.23
			8.978	8.901	23.04	23.239			10.2568	9.504
			8.468	9.256	23.398	22.903			9.912	9.842
			8.904	8.985	23.364	23.058			10.5663	9.91
			8.744	9.067	23.742	23.077			9.9267	10.119
			8.563	9.213	24.155	22.968			10.1008	9.654
			9.444	9.337	23.756	22.848			10.408	9.623
			8.979	9.14	23.057	23.245			10.1457	9.115
			8.533	9.212	23.574	22.918			10.9671	8.996
			8.887	9.451	23.778	23.057			10.7678	9.928
			8.719	9.12	23.677	22.537			9.8446	10.207
			9.05	9.377	23.431	23.216			9.7339	9.672
			8.944	9.703	23.59	22.559			9.9774	9.269
			8.793	9.4	23.382	22.994			10.7442	9.37
			8.804	9.477	23.132	23.513			9.3696	9.576
			8.681	9.219	23.73	22.726			9.5016	9.012
			8.398	9.443	23.524	22.505			9.0961	9.549
			9.036	8.773	23.39	23.114			10.3398	9.072
			8.604	9.039	23.748	22.951			9.6478	8.984
			9.11	8.974	23.823	22.959			10.3788	9.489
			8.752	9.217	23.521	23.037			10.5928	8.5
			9.205	9.296	23.611	23.327			10.1987	8.374
			8.56	9.005	23.463	23.4			9.4786	9.118
			8.341	9.368	23.943	22.691			9.9472	9.353
			8.753	8.946	23.847	23.07			10.4293	9.23
			8.307	8.773	23.593	23.346			9.8434	9.524
			8.887	9.083	23.397	23.165			10.2385	8.775
			8.797	9.243	23.815	22.814			10.3668	9.164
			9.069	9.254	23.132	22.851			9.7071	9.5
			8.9	8.94	24.121	22.582			10.5146	9.203
			8.742	8.875	23.539	22.554			9.1439	9.428
			8.711	9.062	23.143	22.67			9.899	9.58
			9.246	8.845	23.461	22.818			10.5698	9.58
			8.963	8.933	23.793	23.235			9.5067	10.3061
			9.114	9.008	23.819	23.295			10.454	10.933
			8.645	9.265	23.604	23.075			10.0451	10.6923
			8.698	8.671	23.771	22.702			9.2063	10.2972
			9.093	8.956	23.438	23.43			9.3724	9.9932
			8.524	8.796	23.42	23.077			9.4529	9.8917
			8.68	8.873	23.26	22.781			9.5045	10.7539
			9.078	9.06	23.601	23.095			9.8119	9.6549
			8.87	8.763	23.842	23.125			9.3772	8.9155
			9.471	9.053	24.077	23.144			10.4457	9.2872
			8.768	8.483	23.7	23.102			9.9416	9.4611
			8.582	9.302	23.548	22.821			9.2588	9.3651
			9.173	8.516	23.622	22.673			10.4302	10.2992
			9.331	8.555	23.346	22.658			9.5397	10.5074
			9.172	8.902	23.376	22.814			10.006	10.2797
			8.995	8.83	23.697	22.951			9.1475	10.3551
			8.963	8.906	23.656	22.684			9.3799	10.2403
			8.866	9.152	23.569	22.426			8.7317	9.8742
			8.789	8.833	23.679	23.081			9.9403	9.809
			8.821	8.85	23.995	22.733			9.4387	9.8951
			9.21	9.081	23.317	22.717			9.3258	9.5869
			8.989	9.171	23.532	23.01			9.4175	9.9484
			8.616	8.906	23.524	22.728			9.987	9.7271
			8.659	9.14	23.86	23.129			9.8526	10.2092
			9.228	8.676	23.652	23.099			9.8072	9.2922
			9.206	9.183	24.206	22.935			9.9681	9.6535
			8.729	8.739	23.818	22.802			9.7499	9.7421
			9.348	9.094	24.279	22.884			9.798	9.8697
			9.082	8.472	23.859	23.055			10.1792	9.5317
			8.859	8.596	23.608	23.046			9.6228	9.2126
			9.182	9.043	24.128	22.856			9.8673	9.532
			8.564	8.992	23.762	22.76			10.4068	8.4137
			9.198	8.512	23.641	23.324			9.4787	9.4281
			8.835	9.057	24.255	23.179			10.1153	9.8138
			9.433	9.086	23.656	22.854			10.4694	9.2133
			9.29	9.333	23.789	23.114			9.1861	9.6648
			8.559	9.041	24.309	23.029			9.193	8.7931
			9.175	8.902	23.323	23.309			9.2717	9.0059
			8.787	8.767	23.959	23.218			9.8196	9.0642
			8.816	9.034	23.848	22.507			9.7185	9.0681
			9.047	8.748	23.67	23.262			9.3187	9.1322
			9.225	8.978	23.945	23.146			10.0103	8.8454
			9.042	9.132	23.644	23.088			9.6022	8.9888
			8.711	9.79	23.305	22.947			9.5221	9.1832
			8.685	9.371	23.596	22.874			9.9161	9.036
			8.884	9.245	23.923	23.35			9.7865	10.6017
			9.002	8.569	23.926	23.316			9.7059	10.4982
			8.942	8.555	23.863	23.231			9.5044	8.575
			8.98	9.181	23.72	23.107			10.0002	8.7834
			8.712	9.012	23.947	22.745			9.5266	8.4319
			8.684	9.366	23.281	23.67			9.7449	8.1723
			8.873	8.629	23.945	22.881			9.5262	8.4407
			8.82	8.943	24.063	22.702			9.4383	8.5129
			8.696	8.825	24.261	23.485			9.7349	9.0334
			8.46	9.213	23.698	23.234			9.6391	7.6112
			8.718	8.482	23.257	22.718			10.143	9.058
			8.882	8.778	23.831	23.578			9.3305	8.3606
			9.084	9.079	23.734	23.474			9.0913	8.3792
			8.782	8.508	23.918	23.136			9.0683	8.0926
			8.649	9.033	23.463	23.387			9.6317	8.8613
			9.145	8.865	23.666	23.218			10.2263	8.0644
			8.162	9.446	23.842	23.265			10.0953	8.679
			8.941	9.34	23.659	23.143			9.7734	8.0368
			9.278	9.094	23.779	22.966			9.7127	7.941
			9.119	8.778	23.889	23.334			9.9404	8.6397
			8.712	8.878	23.896	23.029			9.8525	7.8445
			8.821	9.056	23.438	23.474			10.0911	8.6919
			8.865	9.009	23.989	23.234			9.2493	8.0257
			9.167	9.144	24.111	22.803			9.9691	9.591
			8.935	9.201	23.402	23.302			9.8188	10.107
			8.46	9.086	24.033	23.371			9.1926	9.635
			8.755	9.639	23.83	22.743			9.6622	9.306
			9.112	9.328	24.367	22.856			9.2585	9.71
			8.907	8.678	23.458	23.498			9.5474	9.332
			8.358	8.818	24.254	23.79			9.6135	9.16
			8.556	9.345	23.973	23.117			9.472	9.425
			9.104	9.009	24.096	23.559			9.8665	9.047
			8.725	9.114	23.996	23.102			9.6079	9.207
			8.88	8.833	23.996	23.339			9.9669	9.054
			9.023	8.772	24.206	23.243			9.3465	9.462
			8.375	9.246	23.414	23.52			9.1057	8.978
			8.979	9.154	23.933	23.454			9.9286	9.369
			8.794	9.594	23.666	23.151			9.905	9.298
			8.354	9.25	23.955	23.561			9.3751	9.393
			9.31	9.281	23.583	23.434			8.8803	9.549
			8.806	9.245	23.816	23.49			9.4982	9.485
			9.241	9.319	23.453	23.464			9.4965	8.938
			8.95	9.09	24.115	23.146			9.5592	8.99
			9.031	9.12	24.448	23.247			9.6425	9.426
			8.223	8.679	23.768	23.153			10.2002	9.089
			8.908	9.608	23.864	23.198			9.9029	8.875
			8.838	9.438	23.644	22.939			9.983	9.523
			8.67	9.344	23.969	23.138			10.6051	9.662
			9.07	9.038	23.853	22.771			9.083	8.765
			8.476	9.092	24.039	23.343			9.7405	10.255
			8.764	8.627	23.449	23.395			9.2509	9.407
			8.999	9.209	23.693	23.168			9.809	9.189
			8.956	9.073	24.096	23.524			9.6736	9.118
			9.101	9.406	24.017	23.353			9.6164	9.522
			9.256	9.275	24.224	23.341			10.262	9.387
			9.409	8.719	23.974	22.898			10.1337	9.359
			8.507	9.252	23.495	22.88			9.9686	9.587
			8.857	9.048	23.729	23.085			9.7947	9.235
			8.273	8.791	23.639	23.306			9.9962	9.323
			9.331	9.052	23.493	22.906			9.7647	9.269
			8.855	9.141	23.681	23.249			9.9021	9.642
			9.161	9.628	23.427	23.138			9.6876	8.935
			8.68	8.362	23.853	23.103			10.0897	9.569
			9.232	8.895	23.661	23.379			9.0304	9.16
			8.74	9.408	23.356	23.268			9.9679	9.049
			9.28	9.246	23.81	23.101			9.8161	9.722
			8.869	9.03	23.66	23.205			9.486	10.003
			8.88	8.773	23.58	23.177			9.6072	9.633
			8.68	8.856	23.715	23.622			10.3491	10.692
			9.501	9.155	23.442	23.858			10	10.268
			9.154	9.136	23.512	23.323			9.9815	10.339
			9.239	9.019	23.484	22.508			9.7557	9.214
			8.572	8.913	23.552	23.11			9.9153	9.128
			8.882	9.061	23.778	23.272			10.1301	9.38
			8.507	8.859	23.413	23.007			9.6541	9.421
			8.855	9.479	23.424	22.969			9.4501	9.605
			8.746	9.46	23.781	22.852			9.6942	9.329
			8.927	9.151	23.578	22.854			9.9862	9.438
			8.833	8.535	23.491	22.702			10.0681	9.321
			8.899	9.046	23.752	23.413			9.605	9.155
			8.789	8.875	23.881	22.826			9.9264	9.867
			9.076	9.06	23.111	23.534			9.8626	9.222
			8.878	8.792	23.641	23.164			9.4296	8.969
			8.941	8.769	24.361	22.577			9.8476	9.245
			9.168	9.368	23.881	23.708			9.7367	8.58
			8.891	8.63	23.586	23.118			10.1773	8.969
			8.961	8.812	23.452	23.498			9.6445	9.438
			9.512	9.317	23.752	23.231			9.993	8.937
			8.601	9.124	23.799	23.378			10.2488	9.599
			9.379	8.868	23.764	23.452			10.3949	9.467
			9.304	8.99	23.425	23.498			9.8608	9.469
			9.315	8.932	23.364	23.173			9.8636	9.327
			9.021	9.121	23.668	22.689			10.0704	9.335
			9.859	8.776	23.135	23.299			9.7826	9.081
			9.001	9.011	23.785	23.114			10.2234	9.891
			8.901	9.417	23.719	22.692			10.3206	9.178
			8.916	8.753	24.6	23.283			9.9932	9.329
			8.967	8.822	23.991	23.69			9.6161	9.276
			9.224	8.727	24.207	23.165			9.8258	9.584
			8.963	9.211	23.94	22.555			9.6782	8.683
			9.176	9.181	23.93	22.51			9.7469	9.801
			9.202	8.834	23.831	23.496			9.9457	9.483
			9.413	9.247	23.159	22.748			9.7645	8.899
			8.999	8.746	23.966	23.394			9.8019	9.744
			8.906	9.117	23.694	23.531			9.8885	9.366
			8.937	8.699	23.345	23.072			9.4294	8.798
			9.456	9.277	23.904	23.442			9.8739	8.325
			8.374	8.759	23.596	22.684			9.2806	9.466
			9.437	8.958	23.254	23.029			9.4434	9.396
			8.833	8.946	23.439	22.893			9.6139	9.509
			8.669	8.959	23.756	22.977			9.62	9.744
			8.676	9.014	23.617	22.688			9.1242	9.092
			8.593	9.076	23.757	23.541			9.4858	9.594
			9.656	8.727	23.749	23.161			9.92	9.561
			9.335	9.272	23.532	23.224			9.7364	9.402
			8.919	8.875	23.351	23.05			10.0413	9.421
			8.937	9.079	24.279	22.858			9.634	9.74
			8.646	8.873	23.869	23.286			9.2515	9.527
			9.541	9.476	23.687	23.505			9.772	9.471
			8.819	9.408	23.416	23.039			9.4377	9.378
			8.742	9.111	24.563	23.107			9.9377	9.76
			8.65	9.454	23.749	23.41			9.6215	9.443
			8.874	9.039	23.667	23.401			9.5467	9.149
			8.965	9.129	23.93	23.208			9.5833	9.411
			9.021	8.792	24.148	23.753			9.0291	9.473
			8.732	8.549	23.694	22.893			9.2481	9.004
			8.351	8.969	23.17	22.647			9.5056	9.792
			9.304	9.381	23.635	23.406			9.902	10.048
			9.362	9.111	23.358	23.373			9.6766	9.899
			9.416	8.931	23.877	23.345			9.7732	9.096
			9.171	9.15	24.187	23.376			10.3741	8.979
			9.25	9.319	24.148	23.603			9.9889	9.605
			9.089	9.129	24.588	22.688			9.5053	9.5
			9.617	9.446	24.083	23.365			9.8333	9.473
			8.416	9.4	23.977	23.394			9.5799	9.504
			8.767	8.831	24.174	22.634			9.6212	9.415
			8.707	8.997	22.961	23.232			9.5428	9.76
			8.597	9.103	23.475	23.116			9.621	9.312
			8.457	8.937	24.099	23.519			10.2183	9.854
			8.491	8.785	23.605	23.107			10.3322	9.477
			8.937	8.815	23.59	23.485			9.5589	9.432
			8.495	9.348	23.617	23.19			9.742	9.448
			8.929	8.693	23.852	23.168			9.8649	9.121
			9.239	8.868	23.847	23.28			9.6008	9.62
			9.465	9.147	23.945	22.904			9.9856	7.8
			9.086	9.246	24.073	23.036			9.2863	9.74
			9.119	9.166	23.711	23.469			9.7248	9.426
			9.105	9.307	24.155	23.298			9.9071	9.034
			8.718	8.443	23.83	23.192			9.4013	9.44
			8.903	8.566	23.965	22.71			9.8217	8.445
			8.882	8.63	23.531	23.139			9.5045	9.373
			9.054	8.471	24.017	23.32			9.9727	9.197
			9.071	8.729	23.785	23.096			9.0278	9.469
			8.798	9.098	24.041	22.792			9.2366	9.768
			8.889	9.035	23.646	23.164			9.7216	9.94
			8.178	8.997	24.024	23.07			9.3462	9.852
			9.003	8.975	23.881	22.821			9.4182	9.049
			8.867	8.733	23.8	23.084			9.6942	9.139
			9.115	9.022	23.641	22.92			9.458	9.357
			8.873	9.133	24.228	23.007			9.1493	9.467
			9.153	9.096	23.686	23.413			9.8225	9.796
			8.736	8.826	23.628	23.153			9.8574	9.392
			8.578	8.895	23.276	23.007			9.9639	9.793
			8.669	8.947	23.712	23.319			9.6617	9.141
			8.776	8.733	23.801	23.485			9.408	9.504
			8.869	8.807	23.782	23.704			9.3305	9.249
			9.029	9.101	24.131	23.083			9.817	9.608
			9.115	8.853	23.892	23.336			9.429	9.654
			9.198	8.795	23.724	22.936			9.0641	9.549
			9.199	9.602	23.885	22.973			9.1285	9.597
			9.541	9.28	23.34	23.563			9.4327	9.839
			8.876	9.037	23.822	23.198			9.4461	9.957
			8.925	8.772	23.781	23.368			9.4733	9.662
			9.232	8.97	23.483	23.091			8.8361	9.473
			8.649	8.369	23.727	23.017			9.444	9.464
			8.606	9.242	23.757	23.046			9.4452	9.196
			8.744	9.45	23.456	23.055			9.7907	9.218
			8.859	9.271	23.432	23.153			9.775	9.557
			9.24	9.037	23.847	23.539			9.1039	8.822
			8.566	9.151	23.801	23.528			9.0474	9.684
			9.675	8.831	23.881	23.897			9.4238	9.61
			9.116	8.789	23.446	23.389			9.2639	9.403
			9.148	8.86	23.41	23.21			9.3993	9.347
			9.207	8.497	23.594	23.297			9.9988	9.494
			8.95	8.909	23.858	23.402			9.7396	9.74
			9.183	8.371	24.17	23.236			8.9024	8.87
			8.876	9.106	23.849	23.734			10.1355	9.357
			9.206	8.652	23.853	23.449			9.827	9.26
			9.141	8.918	23.921	23.393			9.5628	9.174
			9.096	8.409	23.875	23.404			9.705	9.569
			9.663	8.753	23.258	23.438			8.9895	9.443
			8.942	8.766	24.118	23.715			9.3709	9.824
			8.953	8.969	23.641	23.598			9.2478	9.301
			8.659	8.849	23.646	23.421			9.8109	9.443
			8.914	8.86	23.679	23.291			8.9895	9.507
			9.145	9.306	23.708	23.605			9.1048	8.911
			8.995	8.927	23.738	23.177			9.6186	9.5113
			9.384	8.801	24.063	23.926			9.7428	9.1285
			9.314	8.778	23.81	23.319			9.1009	8.0249
			9.425	8.784	23.901	23.245			9.7241	9.6253
			9.054	8.674	24.203	23.039			9.5101	8.6973
			8.624	8.721	23.174	23.704			9.2966	9.4802
			8.857	9.209	23.711	23.771			10.0218	9.6946
			8.613	8.483	23.726	23.45			9.7299	9.4174
			8.767	8.975	23.225	23.245			9.5776	9.0666
			9.35	9.008	23.796	23.265			9.4866	9.6857
			9.341	9.033	23.266	23.46			9.8769	10.3586
			9.152	9.318	23.921	23.574			9.8457	8.4533
			9.254	9	23.799	23.667			9.0224	8.8038
			9.092	9.741	24.143	24.106			9.4549	8.6633
			9.843	9.247	23.597	23.095			8.9274	8.5705
			8.819	9.052	23.387	23.597			9.4522	7.837
			9.372	9.241	23.774	23.356			9.2084	7.2437
			8.876	8.799	23.425	23.464			9.3514	8.8565
			8.783	8.521	23.209	23.642			9.6593	8.1437
			9.073	9.186	23.694	23.608			9.1784	9.9343
			8.975	9.208	23.952	23.491			10.349	8.7197
			8.862	9.091	24.055	23.303			9.9767	7.6453
			9.591	9.183	23.722	23.463			9.1211	9.1128
			9.315	9.401	23.623	23.234			9.4474	8.7294
			8.422	9.406	23.247	23.474			9.1851	9.0064
			9.303	8.801	23.664	24.042			9.0115	10.7354
			8.979	8.875	23.335	23.696			9.082	9.216
			8.832	8.888	23.266	23.696			9.7945	8.3718
			9.308	8.211	22.847	23.651			9.4338	9.8343
			8.955	9.077	23.982	22.898			9.4673	8.3987
			9.685	8.967	24.143	23.365			9.8371	7.2144
			8.615	9.125	23.157	23.591			9.7297	7.5778
			9.606	9.102	23.552	23.443			8.9004	8.0108
			9.399	8.989	23.029	23.294			9.3809	9.7691
			8.789	8.895	23.147	23.339			9.0046	8.2124
			9.382	8.924	23.328	23.055			10.1314	9.4866
			8.699	9.464	23.548	23.006			9.2365	9.537
			8.819	8.837	23.567	22.399			9.7126	7.9805
			9.409	8.971	23.013	23.73			9.1516	8.9917
			9.884	8.979	23.696	23.21			9.2482	9.5633
			9.587	9.415	23.262	22.963			10.1971	10.9169
			9.433	9.237	23.218	23.766			9.9941	9.69
			9.101	8.827	23.362	23.177			9.4586	8.7954
			8.698	8.912	23.535	23.646			8.5798	9.7916
			9.042	8.428	24.187	23.253			9.4619	9.0143
			9.429	9.313	23.268	23.799			9.4145	10.3307
			9.368	9.102	23.471	23.479			9.1362	9.2247
			9.586	9.007	23.553	23.383			9.7461	10.3449
			8.933	9.703	23.308	23.091			9.4296	10.9913
			8.965	8.928	23.287	23.552			9.8015	9.863
			9.524	8.992	23.295	23.747			9.5386	8.4217
			8.858	9.024	23.427	23.25			9.533	8.0727
			9.431	9.145	22.987	23.12			9.9488	9.1324
			8.649	9.057	23.671	23.404			9.5753	9.5905
			9.387	9.064	23.62	23.212			10.326	8.4989
			9.314	8.878	23.548	23.567			10.577	10.2377
			8.721	8.962	23.284	23.297			10.3286	8.8696
			8.782	9.14	23.272	23.394			9.5052	7.4581
			9.29	9.217	23.281	22.92			9.4435	7.5054
			9.73	9.129	23.744	23.339			9.6662	8.3515
			9.048	8.651	23.127	23.693			9.7922	8.9656
			9.269	9.148	23.531	23.345			10.2338	8.7299
			8.793	9.298	23.324	23.751			9.2073	10.1163
			9.18	9.03	23.991	23.025			10.2512	9.8858
			9.697	8.611	23.696	23.518			9.602	9.0765
			8.91	9.322	23.569	23.738			9.6429	10.4408
			8.972	8.782	23.847	23.506			9.9867	8.9164
			9.613	8.984	23.356	23.206			9.3866	10.0076
			9.281	9.22	23.611	23.061			10.1693	9.158
			9.229	8.727	24.14	22.944			9.4862	9.08
			9.586	8.795	23.519	23.888			9.1379	9.2
			9.841	9.05	23.236	23.14			9.6012	10.192
			9.285	8.773	23.435	23.585			9.8926	10.103
			9.345	8.995	23.509	23.025			9.3191	8.848
			8.719	8.53	23.331	23.271			9.472	9.098
			8.632	9.264	23.631	23.197			10.1506	9.0418
			9.349	9.117	23.874	22.684			9.6836	9.915
			9.11	8.778	23.445	23.722			9.9259	9.9081
			8.672	9.398	23.652	23.445			9.0951	10.9677
			9.426	8.71	23.456	23.29			10.4127	10.6394
			9.176	9.238	24.022	22.903			9.9437	9.9263
			9.3	9.359	23.362	23.689			9.3589	9.6167
			8.859	8.61	23.615	23.524			9.5846	8.7968
			9.02	9.33	23.646	23.187			10.5423	8.8972
			9.327	9.019	23.572	23.113			9.9408	9.5581
			8.918	9.237	23.358	23.915			9.9362	9.4609
			9.352	8.66	23.921	23.668			9.6438	9.2065
			8.653	8.719	23.709	23.245			9.7878	9.5142
			9.188	9.122	23.696	23.276			9.5201	9.0902
			9.543	9.223	23.378	23.272			9.444	8.4815
			8.657	9.715	23.88	23.345			10.2626	9.7653
			9.407	8.812	23.371	23.405			9.2958	9.5357
			9.073	9.117	23.594	23.522			9.4471	8.6371
			8.435	8.965	23.753	23.424			9.4125	9.4038
			8.832	8.292	23.513	23.217			9.4352	9.2892
			9.626	8.67	23.649	23.412			9.3014	8.921
			9.496	8.678	23.487	23.373			9.5743	9.2366
			8.876	8.999	23.789	23.453			9.7185	9.0666
			9.057	8.947	23.977	23.448			10.0593	9.3257
			8.94	9.5	23.881	23.21			9.3855	9.5164
			9.213	9.392	24.18	23.373			9.0181	9.573
			8.824	9.049	23.734	22.885			9.944	9.62
			8.821	8.769	23.611	23.273			10.0701	9.321
			8.94	9.328	23.524	23.42			10.0684	10.3416
			8.67	9.258	23.655	23.476			10.4205	9.606
			8.944	8.823	23.39	23.67			9.467	9.2026
			9.001	9.175	23.674	23.688			9.9847	9.6634
			8.657	9.183	24.321	22.682			10.1166	8.623
			8.67	9.064	23.594	23.638			9.1105	8.8152
			8.98	8.596	23.434	23.497			9.8603	8.587
			8.653	8.94	23.933	23.571			9.8521	8.6625
			9.233	9.487	23.908	23.512			9.157	8.3316
			9.201	9.083	23.561	23.243			9.4447	8.9994
			9.248	9.019	23.923	23.231			10.1199	8.5072
			9.01	9.099	23.505	23.382			9.5838	9.0917
			9.352	8.751	23.8	22.899			10.4988	10.1446
			8.865	8.829	23.332	23.549			9.9381	8.8711
			9.156	9.062	23.376	23.874			9.7668	8.4806
			9.356	8.814	23.642	23.368			10.017	9.3539
			8.969	9.375	23.613	23.384			9.7462	9.1736
			9.197	9.222	23.615	23.076			9.0774	8.566
			8.975	9.273	23.594	23.271			10.2385	9.2112
			9.433	8.916	23.623	23.026			10.3511	8.9033
			9.082	9.183	23.039	23.395			9.5014	9.2773
			9.129	9.072	22.889	22.892			10.0521	10.0851
			9.188	9.023	23.236	23.323			9.5346	9.7124
			9.175	9.043	23.841	23.128			9.5922	9.0968
			9.077	8.939	23.335	23.216			9.7271	9.9616
			9.339	9.147	23.694	23.657			9.3912	8.0711
			9.388	9.296	23.442	23.183			9.8004	9.6135
			9.488	8.905	24.017	23.659			10.3539	9.9476
			8.889	9.132	23.431	23.445			9.9527	9.3502
			9.877	8.668	22.791	23.218			9.5864	8.7088
			9.572	8.965	23.918	22.638			10.2121	9.417
			9.159	9.094	23.449	23.054			9.6263	9.377
			9.323	8.829	23.753	23.818			9.4264	9.4738
			8.878	9.373	23.671	22.843			9.6839	9.8126
			9.116	8.865	23.254	23.352			9.1476	8.9732
			9.398	9.12	24.029	22.861			10.0748	9.5646
			9.859	8.941	23.26	23.862			10.0406	8.9617
			9.655	9.31	23.72	23.454			9.3798	9.5131
			9.888	8.833	23.239	23.574			9.8171	8.838
			9.01	8.989	23.378	23			10.3796	8.7358
			8.752	8.958	23.94	23.321			9.8826	9.2166
			9.114	8.661	23.53	23.733			10.0409	8.8419
			9.728	8.807	23.398	23.733			9.2359	9.0621
			9.416	8.917	22.98	23.362			10.1746	9.1507
			9.269	9.6	23.314	23.618			9.3296	8.4371
			9.311	8.743	23.347	23.737			9.131	8.4191
			9.089	9.292	23.937	23.096			9.857	8.8989
			9.076	9.079	23.867	23.541			9.9507	8.1239
			8.706	8.799	23.519	23.505			9.6485	7.1743
			9.1	9.037	23.457	23.487			9.3934	8.8782
			9.029	8.997	23.431	22.874			10.1398	7.8239
			9.32	8.839	23.778	23.585			9.6713	8.9465
			9.12	8.289	23.622	23.55			10.4976	9.0307
			9.296	8.574	24.018	23.567			9.9543	9.4554
			9.251	9.177	23.203	23.563			9.9886	9.0953
			8.835	8.95	23.502	23.502			9.7992	8.8201
			9.609	9.201	23.461	23.895			9.6117	8.8256
			9.387	9.411	23.504	23.461			9.733	9.1242
			9.13	9.204	23.463	23.48			9.9333	8.8891
			9.088	9.291	23.8	23.581			9.9557	9.0024
			9.017	9.28	23.755	23.442			10.1271	9.1194
			8.929	8.916	23.472	23.744			9.5387	9.733
			9.463	8.92	23.531	23.262			10.0218	9.2537
			9.407	8.975	23.41	23.203			10.0324	9.1438
			9.218	9.163	23.423	23.605			9.6182	9.1012
			9.433	8.703	23.471	23.856			10.4829	8.527
			9.749	9.313	23.9	23.753			9.6943	9.0509
			9.299	9.12	23.233	23.911			10.1381	8.7434
			8.953	9.311	23.844	23.933			10.2699	8.3351
			9.595	8.515	23.327	22.998			10.3653	9.0049
			9.783	8.92	23.505	24.24			10.1801	8.8109
			9.178	8.916	23.453	23.823			10.8121	9.7059
			9.282	9.54	23.604	23.38			9.1903	8.9193
			9.231	9.007	23.807	23.609			10.498	8.9593
			9.507	8.414	23.718	23.755			9.735	9.8681
			9.669	8.655	24.006	23.501			10.1489	9.4343
			9.154	8.966	23.649	23.856			10.4549	8.8183
			9.503	8.873	23.472	23.269			9.5057	9.1026
			9.339	9.446	24.231	23.705			10.1609	9.2251
			9.403	9.06	23.509	24.169			10.4901	9.796
			9.875	9.657	23.424	23.32			9.8246	10.0336
			8.923	9.019	23.478	23.587			10.1301	8.6617
			9.148	8.811	23.947	23.865			9.8164	9.0857
			8.971	9.008	23.565	24.013			9.4836	9.3911
			9.058	9.324	23.792	23.379			9.6947	9.8857
			9.561	8.922	23.517	23.135			10.1132	8.7098
			8.809	8.795	23.801	23.771			10.1423	8.69
			9.213	9.132	23.785	23.897			10.1274	8.5996
			9.19	9.077	23.803	23.598			10.6417	8.6838
			8.993	9.109	24.047	23.707			10.5263	8.5249
			8.953	8.909	23.287	23.929			9.2307	9.2287
			9.051	8.887	23.25	23.537			9.9749	9.1673
			8.911	9.215	23.997	23.338			10.9759	8.839
			8.473	9.431	23.892	23.468			10.3011	8.4954
			9.348	9.435	23.554	23.398			10.5269	8.9399
			9.096	9.581	23.984	23.112			10.3577	8.8715
			9.18	8.966	23.125	23.633			10.3137	9.1735
			8.781	9.3	23.391	23.283			10.4576	8.9264
			8.991	9.606	23.859	23.106			10.631	9.6032
			9.462	8.91	23.183	23.332			10.0701	8.6617
			9.221	9.468	23.574	23.475			10.6904	8.0651
			8.782	9.345	22.896	22.719			10.4913	8.4096
			9.057	9.285	23.369	23.14			10.5329	9.2528
			8.766	9.294	23.84	23.335			9.7822	9.0549
			9.465	9.022	23.505	23.48			10.771	8.311
			9.145	9.303	23.275	23.299			9.948	9.1861
			9.504	8.736	24.028	23.183			10.8923	9.504
			9.554	9.254	23.153	23.291			10.3556	9.173
			8.645	8.275	23.181	23.57			10.1851	9.1555
			8.967	9.178	23.338	23.52			10.1904	8.8732
			8.952	8.319	23.361	23.224			9.9692	9.6068
			8.935	9.551	23.313	23.002			10.0741	8.564
			9.178	8.795	23.354	23.638			9.625	8.4785
			8.778	9.292	23.431	23.19			10.6103	9.0972
			9.157	8.857	23.436	23.246			10.5508	8.8417
			9.085	8.623	23.779	23.557			10.3241	8.3078
			9.836	9.415	23.508	23.249			10.6487	8.2756
			8.986	8.765	23.43	23.463			10.3685	7.6075
			9.606	9.19	23.098	23.563			10.3827	8.751
			9.326	9.043	23.831	22.985			9.9272	9.2231
			9.39	9.076	23.066	22.918			10.6271	9.4769
			9.534	8.71	23.933	24.058			10.4362	8.2899
			9.451	8.519	23.681	23.072			10.4301	8.7784
			9.241	8.992	23.705	23.238			10.2764	9.904
			8.823	9.296	23.31	22.893			10.1591	9.56
			8.991	8.191	23.674	23.003			10.5472	9.006
			9.301	8.936	23.201	23.502			10.0763	8.9777
			9.543	8.967	23.52	23.464			10.4669	9.0996
			9.402	8.664	23.628	22.777			10.1368	9.6018
			8.742	8.521	23.523	23.095			9.852	9.1701
			9.214	8.653	23.814	23.305			10.3872	9.191
			9.112	8.578	23.379	22.892			10.4992	9.6982
			9.292	8.996	23.556	23.033			10.1935	9.0443
			8.984	9.212	23.048	23.291			10.6616	10.8173
			8.94	8.875	23.52	23.181			10.4093	10.6174
			9.035	9.523	23.185	23.155			10.3178	10.3766
			9.05	8.674	23.25	23.837			10.8894	10.8094
			9.179	8.732	23.779	23.199			9.7981	10.9588
			8.836	8.906	23.571	22.892			9.9438	9.4312
			9.165	8.362	23.018	22.987			9.8118	9.2719
			9.073	8.927	23.693	23.221			10.3885	9.4644
			9.911	8.55	23.447	23.257			10.4656	9.4392
			8.789	9.086	23.73	23.611			10.1274	9.2778
			8.68	9.34	23.93	23.493			9.4762	9.4292
			9.616	8.371	23.244	23.109			10.0695	9.4613
			9.603	8.52	23.602	23.544			10.295	9.6396
			8.218	8.566	23.714	23.002			9.2981	9.4538
			9.501	8.859	23.021	23.168			9.737	9.6645
			9.122	9.169	23.877	23.591			9.4206	9.2236
			9.252	9.166	23.362	23.478			10.3316	9.2764
			9.528	8.788	23.486	23.131			9.8221	9.1988
			9.103	9.072	23.436	23.077			10.3994	9.0376
			9.191	8.512	23.585	23.061			9.7907	9.1677
			9.508	8.596	23.313	23.439			10.0003	8.7346
			9.266	8.939	23.1	23.57			10.3717	9.0265
			9.422	9.004	23.701	23.506			9.7818	9.0713
			9.062	8.618	23.807	23.25			9.8804	9.1857
			9.547	8.653	23.628	23.84			9.5725	9.3556
			9.628	8.273	23.401	22.99			10.1181	9.8559
			9.345	8.929	23.833	23.516			9.5838	9.0125
			9.292	8.492	23.76	23.497			10.2399	9.2829
			9.1	9.381	23.731	23.437			10.8242	8.4669
			9.738	8.863	23.644	23.254			9.1684	9.7307
			9.406	8.871	23.231	23.332			10.3497	9.4388
			9.012	8.478	23.667	23.524			10.0909	8.783
			8.918	8.806	23.423	23.523			9.591	8.9756
			9.19	8.792	24.063	23.246			10.0962	8.9269
			9.012	8.823	24.191	23.441			9.7963	8.7911
			9.431	9.436	23.476	23.753			9.736	9.2301
			9.284	8.925	23.818	23.077			10.1087	9.6818
			9.874	9.007	23.727	23.456			10.0907	9.4491
			9.402	8.515	23.875	23.544			10.3988	9.4853
			9.663	8.693	23.714	22.891			9.3881	8.776
			9.373	8.963	23.641	23.11			10.0786	9.5491
			9.584	8.583	23.515	24.017			9.8097	10.8659
			10.006	8.417	23.831	23.05			10.7609	9.5888
			9.433	8.816	23.447	23.744			9.5943	8.7535
			9.398	9.189	23.815	23.349			9.8675	10.2927
			9.72	8.806	24.102	23.727			9.2569	10.3678
			9.567	8.788	23.922	23.796			9.908	10.2251
			9.188	9.087	23.511	22.913			10.4533	8.8641
			9.254	9.216	24.115	24.224			10.0421	8.9174
			9.368	8.854	23.541	23.12			10.4655	7.854
			9.105	8.864	23.439	23.08			10.1846	10.2976
			9.406	9.004	23.631	23.391			10.7425	9.1293
			9.535	9.492	24.089	23.075			10.1247	8.0433
			9.72	8.447	24.015	23.914			10.6614	8.9431
			9.422	8.453	24.037	23.323			10.1073	10.9155
			9.024	8.712	23.685	23.302			9.8093	10.3065
			9.258	9.343	23.417	23.272			10.716	9.987
			9.454	8.637	24.061	23.372			10.3151	9.0602
			9.791	8.501	23.663	23.354			10.0265	8.8293
			9.579	9.03	23.506	23.305			9.5024	8.7064
			8.64	8.831	23.367	23.07			10.0079	8.349
			8.976	8.761	23.46	23.184			10.7188	8.4351
			9.535	9.238	23.704	23.449			10.1785	9.7678
			9.354	9.291	24.01	23.601			9.771	9.968
			8.935	8.125	23.181	23.598			10.2064	8.3351
			9.731	8.679	23.816	23.308			10.0841	9.7296
			9.365	8.884	23.851	23.293			9.9878	9.1323
			9.354	9.162	23.756	23.003			10.8955	9.935
			9.47	9.351	23.745	23.534			10.1326	9.7003
			9.713	8.793	23.7	23.098			10.159	8.9989
			9.371	8.873	23.299	23.766			9.8427	8.4774
			9.528	8.902	23.845	23.57			9.5711	8.5142
			9.694	9.277	23.845	23.273			9.9275	8.2804
			9.743	8.593	23.805	23.549			10.411	8.2007
			9.995	9.045	23.497	23.029			9.9651	8.8263
			9.028	9.303	23.977	23.837			9.4452	9.49
			9.56	9.075	23.906	23.775			10.2644	9.2297
			9.55	9.196	23.532	23.668			9.8881	9.681
			9.723	9	23.297	23.929			9.2837	9.9239
			9.349	9.431	23.118	23.298			9.6314	10.2154
			9.475	9.288	23.683	23.159			9.4385	9.5188
			9.583	8.837	23.405	23.378			10.0264	7.9709
			9.764	8.891	23.318	24.058			9.7461	9.805
			9.179	8.902	23.726	23.165			9.2715	8.6252
			9.012	9.446	23.637	23.734			10.3647	9.0514
			9.58	9.048	23.216	23.571			9.7411	10.6948
			9.033	9.005	23.977	23.291			9.6712	7.6621
			9.059	8.955	23.708	22.906			9.8983	8.0361
			9.399	9.241	23.767	23.701			10.0805	8.448
			9.821	8.396	23.926	23.434			9.7598	8.4357
			9.354	8.846	24.308	22.969			9.9709	9.1406
			9.316	8.929	23.767	23.623			10.1953	8.1582
			9.941	8.543	23.524	23.603			8.8403	8.0347
			9.463	8.905	24.137	23.402			9.4001	10.4544
			9.135	8.498	23.172	23.166			9.7013	9.6364
			9.275	8.738	23.596	23.36			9.6439	10.1984
			9.16	8.646	23.705	23.361			9.3958	9.7198
			8.919	8.838	23.556	22.913			9.5497	8.4338
			9.198	8.922	23.707	23.417			10.3692	9.5839
			8.895	8.82	24.065	23.332			10.5202	8.4564
			9.598	8.588	23.611	23.535			9.8643	9.1462
			9.603	9.23	23.667	23.341			9.9273	8.8073
			9.411	8.778	23.692	23.487			10.0498	10.4075
			9.237	9.239	23.751	23.767			9.4826	9.8595
			8.901	8.729	23.165	24.068			9.4343	9.4581
			9.135	8.665	23.478	23.413			9.3723	8.9961
			8.949	8.339	23.509	23.675			9.6436	8.635
			8.986	8.572	23.628	23.232			9.7594	8.6348
			9.184	8.735	23.805	23.162			9.696	8.187
			9.188	8.92	23.756	23.155			9.6229	9.829
			9.524	8.979	23.773	23.291			9.5314	9.8452
			9.289	8.693	23.723	23.251			10.1318	9.9535
			9.38	9.506	24.084	23.176			10.2523	9.147
			9.38	8.912	24.026	23.485			10.5095	8.6703
			9.503	9.096	23.995	23.172			10.1656	8.3353
			9.055	8.732	23.801	22.798			9.688	8.3528
			9.033	8.886	24.036	23.799			9.1558	8.4444
			9.357	9.441	23.982	23.659			9.2139	9.1573
			9.175	9.281	23.93	23.56			9.9531	9.8665
			9.052	8.815	23.597	23.279			9.9601	9.1727
			9.47	8.86	24.349	23.321			9.1318	9.1142
			9.144	9.305	23.667	23.362			10.1062	9.2154
			8.94	9.001	23.934	23.641			9.4952	9.1263
			8.764	8.966	24.03	23.406			9.0399	8.3926
			9.008	8.959	23.811	23.454			9.6471	8.8361
			9.13	9.03	24.011	24.181			9.0788	9.5586
			8.867	8.993	24.244	23.707			9.3524	9.744
			8.768	8.509	23.974	23.782			9.4146	9.6559
			8.65	9.253	23.932	23.264			9.5551	8.6179
			9.02	9.015	24.136	23.402			10.0492	9.2827
			8.748	8.322	24.6	23.212			9.419	9.5941
			8.733	8.812	23.069	23.246			9.2753	9.3335
			9.565	8.969	23.557	23.018			9.6538	8.8247
			8.986	8.288	24.658	23.679			10.1675	10.0629
			9.552	8.705	24.228	23.446			9.033	9.946
			9.289	9.362	23.827	23.652			9.8412	8.8152
			9.188	9.295	23.74	24.494			9.349	8.4215
			9.572	8.796	24.53	23.371			9.8318	8.577
			9.611	8.778	24.069	23.117			9.473	9.871
			9.386	8.145	23.838	23.153			9.8824	9.0705
			9.179	9.602	24.114	24.203			9.6181	9.3661
			9.133	8.748	23.801	23.342			9.6167	9.5161
			9.386	8.652	23.345	22.987			9.854	9.2468
			8.999	9.101	23.63	23.667			10.4874	9.5251
			9.312	8.903	24.074	23.664			9.7192	9.3786
			8.684	9.423	23.833	23.449			9.0627	9.7948
			9.092	9.076	23.742	23.291			9.1189	8.7041
			8.729	8.757	23.804	23.513			9.8031	8.6467
			9.265	8.755	23.591	23.327			9.6187	9.1533
			9.527	8.762	23.726	23.641			9.4703	8.8647
			9.198	9.014	23.779	23.42			9.3717	10.1587
			9.772	8.939	23.664	22.935			9.6627	9.5469
			9.091	8.85	23.602	23.347			9.6342	8.942
			9.378	8.849	23.925	23.544			9.8831	9.5454
			9.327	9.294	23.719	23.033			9.7042	9.5937
			9.139	8.509	23.493	23.014			10.3922	10.3634
			9.568	8.849	23.656	23.833			9.4345	8.8015
			9.648	9.09	23.862	23.983			10.3645	9.1019
			9.339	9.208	23.816	23.709			10.2561	9.5065
			9.168	9.183	23.346	23.007			9.2841	9.082
			9.505	9.019	23.079	23.405			9.5562	9.1057
			9.969	9.237	23.771	23.736			9.7357	9.2789
			9.149	8.799	23.823	23.984			9.3931	9.1915
			9.618	9.28	23.593	23.094			9.7694	8.6932
			9.405	8.891	23.52	23.993			9.5723	8.8976
			9.488	9.105	23.668	23.832			9.4629	9.1882
			9.437	9.164	23.785	23.692			9.9353	9.3791
			9.349	8.816	24.058	23.32			10.1959	8.795
			9.135	9.281	23.703	22.946			9.8339	9.6383
			9.769	9.431	24.099	22.959			9.5596	9.6683
			9.49	8.699	23.587	23.36			10.2175	8.3795
			9.227	8.743	24.106	23.341			9.737	8.76
			9.165	9.181	23.361	23.217			10.0257	8.2505
			9.958	8.807	23.919	23.745			10.4421	9.2932
			9.255	9.475	23.966	23.413			10.326	9.6228
			9.847	8.716	23.726	23.32			10.3715	9.2597
			10.081	8.997	24.05	23.55			9.6534	9.2766
			9.233	8.322	23.671	23.703			9.9152	9.1704
			9.527	8.769	24.158	23.648			9.5243	9.5401
			9.798	8.973	24.019	23.166			9.5105	9.5365
			9.821	9.349	23.505	23.563			9.8694	8.652
			9.167	8.801	23.594	23.487			9.2491	9.8326
			9.436	9.029	24.01	23.841			9.3596	9.997
			9.099	9.564	23.844	23.804			9.1269	9.5562
			9.591	9.136	23.542	24.121			9.5629	10.2562
			9.357	8.714	23.801	23.21			9.3303	9.6708
			9.262	9.246	23.704	23.306			9.202	9.7604
			9.31	8.664	24.103	23.533			9.6719	8.7
			9.345	9	23.74	23.07			9.4043	9.4145
			9.58	9.122	23.917	23.515			9.9067	9.4822
			9.454	9.449	23.881	23.464			10.3276	9.678
			9.267	8.869	23.671	23.371			10.3819	9.6717
			9.731	9.16	23.733	23.308			10.3288	8.3398
			9.61	9.406	23.718	23.357			10.3131	7.9181
			9.557	8.959	24.104	23.574			9.1229	7.7991
			8.993	9.081	23.701	23.064			10.2603	8.7224
			9.175	8.464	23.862	23.865			10.4598	9.1191
			9.296	9.266	23.981	23.578			9.5255	9.4016
			9.229	8.308	23.921	23.663			10.138	9.3912
			9.932	8.803	23.687	23.633			9.7181	9.626
			9.618	8.982	23.335	23.943			9.3866	9.8012
			9.33	8.99	23.874	23.758			9.9735	9.8088
			9.373	8.766	23.6	23.62			9.2622	9.197
			9.931	8.854	23.76	23.479			9.7002	9.3407
			9.428	9.23	23.69	23.461			9.8374	9.7912
			9.263	8.646	23.619	23.353			9.8171	9.1437
			9.561	8.619	23.681	23.368			9.8647	10.1634
			9.448	8.563	23.851	23.369			9.5787	9.5549
			9.844	9.29	23.823	23.323			9.748	8.9618
			9.386	8.956	23.786	23.382			9.5578	9.9821
			9.299	8.833	23.627	24.187			10.0175	8.7989
			9.73	9.45	23.083	23.785			9.9005	9.5899
			9.358	8.861	23.442	23.737			10.1014	9.1741
			8.975	8.845	24.044	23.635			10.0449	9.7342
			9.598	8.561	23.528	23.327			10.2256	10.0515
			9.33	8.642	23.831	23.486			9.4448	9.4148
			10.069	9.36	23.586	23.902			9.2502	8.9108
			9.723	8.739	24.579	24.103			9.5981	9.5608
			9.781	9.247	23.308	23.542			9.8081	9.5453
			9.362	9.128	23.447	23.701			10.2839	9.1278
			10.014	9.072	23.763	23.561			10.3679	9.5291
			9.89	8.599	23.88	23.362			10.8422	9.273
			9.626	9.023	24.257	23.324			10.1479	9.5353
			9.334	9.249	24.048	23.744			11.3261	9.8046
			9.626	9.004	24.133	23.387			10.2893	9.6218
			9.617	9.038	23.871	23.555			9.9416	10.1875
			9.56	9.268	23.917	23.686			10.72	9.2188
			9.713	8.925	23.63	23.55			10.7639	9.38
			9.633	9.296	24.168	23.18			9.8834	9.8191
			9.444	9.273	23.607	23.465			10.2453	10.2327
			9.907	9.247	23.742	23.257			10.1287	9.4088
			9.595	8.701	23.83	23.594			10.1559	9.3882
			8.767	8.796	24.235	23.005			10.1055	9.8282
			9.554	9	23.624	23.741			10.4853	9.5914
			9.477	8.735	23.94	23.379			10.8889	9.7894
			9.387	8.297	23.799	22.654			9.971	10.3518
			9.635	8.992	23.214	23.184			9.8077	8.2362
			9.288	9.426	23.933	23.073			10.8096	8.9552
			9.605	9.228	24.054	23.661			9.387	8.8929
			9.671	8.341	23.977	23.324			10.9459	9.3882
			9.345	9.035	23.862	23.856			10.9655	9.9872
			9.12	9.674	23.904	23.704			10.9598	10.1114
			9.55	9.456	23.716	23.818			10.6921	10.354
			9.327	8.891	23.523	23.227			10.4035	10.3559
			9.364	9.423	23.766	23.548			10.4718	9.5605
			9.096	8.6	23.335	23.656			10.3715	9.6082
			9.875	9.494	23.938	23.431			9.6388	9.9908
			9.129	8.852	24.011	23.52			10.5535	9.6556
			9.624	8.887	23.118	24.014			9.8157	9.1354
			9.397	9.163	23.276	23.955			10.7092	9.1945
			9.455	8.965	23.886	23.832			10.5264	9.4978
			8.775	9.287	23.409	23.394			10.2329	9.2258
			8.801	9.126	23.43	23.102			10.3558	9.6699
			9.36	8.702	23.463	23.287			9.6765	8.9173
			9.171	9.386	23.7	23.43			10.4534	10.0492
			9.557	9.06	23.826	23.574			9.9712	9.7517
			9.552	9.177	23.517	23.961			10.9346	9.9858
			9.149	9.099	23.506	24.05			9.9562	8.4462
			8.536	9.326	23.094	23.417			9.8699	9.6219
			9.689	8.861	23.423	23.504			10.3431	10.1627
			9.153	8.974	23.225	23.633			9.8838	8.8937
			9.56	9.442	23.083	23.324			10.211	9.5776
			9.571	9.704	23.028	24.457			10.2739	9.3764
			9.397	9.25	22.736	23.604			10.1923	9.7006
			9.444	8.913	23.534	23.591			10.3183	8.8884
			9.01	9.031	23.334	23.25			10.5201	9.3566
			9.127	9.05	23.933	22.776			10.4908	9.7592
			9.387	9.196	23.478	23.674			10.4111	9.6274
			9.065	9.2	23.613	23.711			10.2364	8.7566
			9.489	8.903	23.297	23.67			10.0749	9.3336
			9.756	8.795	23.268	23.762			9.7156	10.0985
			9.258	8.697	23.275	24.052			10.4936	9.5774
			9.358	9.179	22.874	23.243			9.9127	9.2237
			9.003	8.897	23.463	23.478			10.3782	9.5136
			9.183	9.133	23.051	24.052			9.9455	10.0528
			9.13	9.148	23.611	23.397			9.8752	8.9627
			9.277	9.003	23.139	23.479			10.2686	10.6711
			9.247	8.808	23.312	23.609			9.4699	10.8489
			9.579	8.592	22.911	23.711			10.1373	10.7187
			9.473	9.099	23.849	23.489			9.9404	9.2543
			9.394	8.97	23.523	23.843			9.2585	10.2511
			9.286	9.076	23.227	23.69			9.6797	9.1113
			8.957	9.022	23.02	23.708			10.012	9.4847
			9.667	9.196	23.881	23.358			9.8569	10.4043
			9.467	8.475	23.371	23.394			10.3614	10.8631

## Sheet: N03 Rabbit
No 3: Weight 3.25kg	I-care (R)	I-care (L)	aIOP (R)	aIOP (L)	pIOP (R)	pIOP (L)	post vitrectomy I-care (R)	post vitrectomy I-care (L)	post vitrectomy pIOP (R)	post vitrectomy pIOP (L)
avg	8	11.6667	10.71	9.91193	27.0081	24.2277	8.33333	11.6667	12.3493	11.2857
SD	0	0.57735	0.409991	0.354762	0.324748	0.690671	0.57735	0.57735	0.293551	0.284452
Data	8	12	11.19	10.439	26.924	26.393	9	11	12.353	11.055
	8	12	11.573	10.12	27.175	26.162	8	12	12.505	11.193
	8	11	11.129	10.212	26.798	25.773	8	12	12.68	11.507
			10.952	10.435	27.311	25.712			12.569	11.297
			11.309	10.572	26.948	25.499			12.117	11.385
			11.103	10.397	26.688	26.286			12.73	11.129
			10.824	10.153	26.81	26.199			12.206	11.394
			11.269	9.616	26.78	25.864			12.349	11.342
			11.19	9.674	27.028	25.879			12.584	11.502
			11.468	10.232	26.831	26.139			12.243	11.518
			11.596	10.103	27.019	26.403			12.239	11.219
			11.385	10.273	26.819	26.584			12.569	11.194
			11.081	9.934	26.929	25.636			12.469	11.448
			10.561	10.22	26.858	25.635			12.124	10.946
			11.218	10.071	27.22	26.094			12.445	10.953
			11.126	10.042	27.089	26.132			12.407	11.355
			11.788	9.878	26.88	25.643			12.289	11.111
			11.23	10.365	26.643	25.683			12.576	11.14
			11.331	9.957	26.527	25.96			12.504	11.013
			11.103	10.182	26.419	25.626			12.424	11.553
			11.715	10.295	27.102	25.789			12.547	11.451
			11.659	9.754	26.743	25.448			12.464	11.271
			11.28	9.505	26.57	25.865			12.139	11.716
			11.468	10.575	26.799	26.041			12.344	11.653
			11.858	10.266	26.68	25.154			12.374	11.173
			10.632	10.564	26.755	25.617			12.247	11.575
			11.192	10.398	26.979	25.404			12.372	11.571
			11.455	10.111	27.011	25.518			12.379	10.964
			11.177	10.507	26.904	25.132			12.448	10.945
			11.73	10.319	26.464	24.915			12.105	11.284
			11.698	10.003	27.286	25.164			12.401	11.264
			11.166	10.733	27.007	25			12.639	11.162
			11.542	9.75	26.618	25.519			12.33	11.353
			11.307	10.157	26.67	25.007			12.58	11.566
			11.276	10.193	26.21	25.243			12.078	11.275
			11.107	9.605	27.025	25.709			12.359	10.803
			10.944	9.869	26.562	24.977			12.284	11.574
			11.456	10.153	27.098	25.507			12.651	11.338
			11.697	10.127	26.876	24.731			12.446	11.271
			11.081	10.017	27.065	25.054			12.655	11.192
			11.467	10.514	26.997	24.736			12.602	11.809
			10.847	10.071	26.669	25.327			12.463	11.076
			11.565	10.337	26.968	25.225			12.718	11.428
			11.35	9.995	26.812	25.161			12.347	10.983
			10.962	10.461	27.109	25.089			12.404	12.044
			11.449	9.715	26.758	25.326			12.962	11.338
			11.23	10.129	27.293	24.657			12.471	11.198
			12.157	10.468	26.891	24.531			11.85	11.106
			12.137	10.126	26.295	24.773			12.416	11.463
			11.592	10.274	26.755	25.265			12.51	11.884
			11.852	10.469	26.871	24.451			12.749	10.932
			11.035	10.39	26.042	24.242			12.297	11.253
			10.851	10.184	26.872	24.325			12.439	11.585
			11.336	9.9	27.261	24.71			12.203	11.346
			10.82	10.202	26.082	24.952			11.855	11.178
			11.474	10.232	27.325	24.546			12.266	11.336
			11.174	9.631	26.912	24.223			12.68	11.323
			12.05	10.115	26.608	24.934			12.142	11.437
			11	10.005	27.326	24.607			12.405	11.272
			11.149	10.063	26.896	24.241			12.602	11.069
			10.776	9.53	27.451	24.337			12.306	11.164
			11.096	10.24	27.228	25.304			12.028	11.454
			11.299	10.591	26.854	24.833			12.815	11.22
			10.902	10.376	26.649	24.806			12.256	11.507
			11.396	10.051	26.615	24.325			12.317	11.197
			11.544	10.172	26.601	24.677			11.949	11.271
			11.053	10.105	26.658	24.775			12.269	11.245
			11.091	9.583	26.802	24.79			12.411	11.581
			11.143	10.425	26.938	24.793			12.586	10.745
			11.47	10.042	26.826	24.893			12.123	11.661
			11.7	9.873	26.827	25.22			11.781	10.856
			10.482	9.935	26.847	25.342			12.618	11.424
			11.02	10.24	26.704	24.955			12.393	11.549
			11.075	10.433	27.011	25.57			12.864	10.984
			11.395	9.896	27.066	24.78			12.564	11.618
			11.17	9.863	27.177	25.076			12.474	11.073
			11.521	10.139	26.864	25.147			12.53	11.597
			11.208	10.095	27.29	25.144			12.336	11.257
			10.921	10.036	26.71	24.863			12.655	10.97
			11.186	10.063	26.937	24.915			12.273	10.908
			11.186	9.633	27.36	25.262			12.562	11.545
			11.213	9.882	27.113	24.989			11.944	11.077
			11.087	10.306	27.255	24.973			11.917	10.846
			11.264	10.408	26.845	24.901			11.829	11.713
			11.495	10.024	26.421	25.133			12.151	11.522
			11.329	9.602	26.768	25.279			11.807	10.891
			11.555	10.097	27.011	25.378			12.022	11.025
			11.42	9.908	26.953	25.663			11.967	11.305
			11.099	10.28	27.406	25.003			12.099	11.518
			10.899	10.336	26.856	24.962			12.205	11.679
			10.975	9.998	26.757	25.462			11.676	11.599
			11.512	10.007	26.803	25.071			12.221	11.315
			11.751	9.671	26.944	25.147			12.498	11.362
			11.253	10.05	27.155	25.159			11.866	11.33
			11.333	9.398	26.247	25.209			12.557	11.38
			11.208	9.86	26.894	25.159			12.202	11.246
			11.574	10.021	27.01	25.446			12.064	11.211
			11.094	9.84	26.919	24.879			12.205	11.179
			11.155	10.099	26.722	25.359			12.266	11.458
			11.366	10.205	26.784	25.346			12.632	11.84
			11.215	9.975	26.56	24.693			12.314	11.05
			10.952	10.35	27.186	25.074			12.255	11.39
			11.109	9.779	26.817	25.085			12.443	11.422
			10.94	10.012	26.237	25.065			12.195	11.189
			11.445	9.569	26.49	25.315			12.064	11.332
			11.337	9.548	26.649	25.434			12.452	11.537
			11.243	9.98	26.942	25.1			12.334	10.945
			11.535	10.105	27.048	24.673			11.766	11.75
			10.938	10.344	27.113	24.853			12.121	11.515
			10.616	10.016	26.937	25.194			12.065	11.331
			10.893	10.342	27.182	24.841			12.331	11.282
			11.013	9.771	26.464	25.304			12.151	11.026
			11.313	10.027	26.501	24.3			12.191	11.254
			10.564	9.776	26.696	25.115			11.974	11.174
			11.073	9.761	26.379	24.644			12.274	11.157
			11.431	10.585	27.041	25.209			11.85	11.032
			11.44	9.648	26.813	24.893			12.622	11.478
			11.359	9.991	26.666	24.867			12.621	11.459
			11.273	10.624	26.997	24.978			12.581	11.148
			11.03	10.16	26.864	25.184			12.237	11.518
			10.866	10.014	26.934	25.129			12.297	11.093
			11.083	10.496	26.46	24.528			12.392	11.279
			11.396	10.217	26.644	25.305			11.888	11.45
			11.367	10.036	26.534	25.687			12.495	11.071
			11.363	10.131	26.245	24.811			12.543	10.95
			11.186	10.153	26.537	25.26			12.738	11.013
			11.113	9.365	26.727	24.636			12.632	11.216
			11.177	10.447	26.678	24.804			12.307	11.324
			10.785	10.044	26.438	25.085			12.867	11.259
			10.653	10.052	26.727	25.194			12.232	11.603
			11.261	10.36	26.5	24.461			12.889	11.504
			10.93	9.833	26.696	24.826			12.71	10.946
			11.062	9.734	27.094	24.311			12.539	10.939
			10.695	9.485	27.223	24.742			12.341	10.965
			11.159	9.986	26.281	24.137			13.144	12.068
			10.761	10.242	26.535	24.286			12.77	10.834
			11.047	9.73	27.04	24.848			12.891	11.564
			10.883	10.107	26.852	24.675			12.92	11.171
			11.31	10.085	27.139	24.784			12.468	11.192
			11.378	9.95	26.9	24.587			12.726	11.406
			11.204	10.206	26.773	25.026			12.524	11.351
			11.222	10.457	27.336	24.463			11.679	10.86
			10.505	10.194	26.835	24.489			12.822	11.585
			10.602	10.257	26.617	24.04			12.596	11.33
			11.163	10.329	26.891	24.856			13.051	11.365
			10.955	10.237	26.765	24.517			12.157	11.481
			10.919	9.398	26.699	24.401			12.381	11.343
			11.272	10.036	26.305	24.506			12.979	11.551
			10.9	9.988	26.938	24.736			12.639	11.54
			11.02	9.81	26.986	25.654			13.065	11.792
			11.024	10.032	27.568	24.922			12.452	11.484
			11.807	10.345	27.25	24.551			12.756	11.795
			10.815	10.184	26.981	24.811			12.487	11.275
			10.492	10.341	27.348	24.97			12.819	11.622
			10.949	9.918	26.43	25.124			12.331	11.328
			10.58	9.992	26.963	25.228			12.456	11.548
			11.397	9.918	27.371	24.905			12.519	11.23
			11.177	9.858	26.952	24.826			12.14	11.967
			10.84	10.433	26.907	24.82			12.745	11.563
			10.842	10.423	27.01	24.857			12.924	11.447
			10.974	9.942	27.175	25.353			12.411	11.717
			10.876	10.438	27.226	25.221			12.538	11.551
			10.526	10.149	26.142	25.672			12.941	11.659
			11.016	9.786	26.645	24.487			12.449	11.717
			11.02	9.987	26.46	25.143			12.825	11.674
			10.493	9.853	26.496	25.541			12.433	11.455
			11.534	10.227	27.003	25.409			12.956	11.216
			11.041	9.922	26.625	25.383			12.577	11.532
			10.981	9.831	26.392	25.223			12.77	11.556
			10.986	10.671	26.759	25.606			13.125	11.037
			10.846	10.207	27.008	25.278			12.555	11.47
			10.996	9.944	27.172	25.044			12.665	11.54
			10.962	9.969	26.704	25.405			12.685	11.69
			11.079	10.51	27.418	24.797			12.456	11.633
			10.734	10.155	26.672	25.084			12.656	11.099
			10.903	10.365	26.989	24.922			12.58	11.289
			10.79	9.907	26.551	24.881			12.489	11.334
			11.463	10.238	27.25	25.074			12.389	11.909
			10.802	10.73	26.79	25.765			12.599	11.219
			10.914	10.651	26.832	25.345			12.497	11.629
			10.318	10.186	26.852	25.47			12.587	11.525
			11.081	10.148	26.817	25.191			12.532	11.787
			10.986	10.509	26.596	25.484			12.509	11.883
			11.002	10.395	26.835	24.889			12.266	11.631
			11.453	10.029	26.036	25.011			12.831	11.986
			11.611	10.035	26.269	25.147			12.636	11.366
			11.282	10.725	26.651	24.753			12.24	11.226
			11.23	10.792	27.01	24.632			12.243	11.487
			10.938	10.593	26.643	25.071			12.523	11.792
			11.042	10.265	26.504	25.6			12.506	11.997
			11.079	10.263	26.709	25.195			12.367	11.616
			11.412	10.565	26.803	24.849			12.751	11.222
			10.855	10.351	26.761	25.287			12.738	11.499
			11	9.897	26.809	25.133			12.674	11.335
			10.559	10.467	27.052	24.717			12.568	11.33
			11.038	9.669	26.586	25.067			13.124	11.385
			11.514	10.094	26.611	24.986			12.586	10.799
			11.514	10.34	27.058	25.106			12.501	11.507
			10.915	10.396	26.867	24.333			12.438	11.338
			11.056	10.268	26.551	25.286			12.915	11.443
			10.972	10.572	27.068	25.07			12.605	11.417
			10.723	9.958	26.751	25.707			12.433	11.327
			10.876	9.778	26.663	25.048			12.524	11.16
			11.253	10.415	27.051	24.537			12.667	11.208
			11.209	10.116	27.059	25.099			13.044	11.29
			11.02	10.191	26.797	24.651			13.023	11.222
			11.241	10.195	26.692	25.266			12.493	11.244
			10.873	10.181	26.636	24.819			12.545	11.145
			11.032	10.265	26.703	24.797			12.685	11.499
			11.388	10.166	27.041	24.698			12.658	11.377
			10.749	9.586	27.004	24.936			12.385	11.364
			10.749	10.323	27.072	24.736			12.751	11.373
			10.725	10.129	26.81	24.754			12.336	11.377
			11.237	10.55	26.823	24.36			12.952	11.193
			11.219	10.325	26.292	24.233			11.876	11.63
			10.804	10.347	26.428	24.741			12.764	11.036
			11.126	10.52	26.483	24.697			12.618	11.183
			10.278	10.048	26.893	24.293			12.665	11.096
			11.249	10.127	27.089	25.172			12.39	11.642
			11.17	9.414	26.979	24.212			12.102	11.62
			10.53	10.346	26.654	23.922			12.4	10.94
			10.887	10.004	26.922	24.741			12.624	11.398
			11.305	10.018	26.757	24.784			13.012	11.506
			10.927	9.969	27.01	24.808			12.558	11.457
			11.239	10.093	26.854	24.421			13.102	11.44
			11.118	10.429	27.138	24.249			12.307	11.568
			10.827	10.604	26.706	24.341			12.149	11.457
			10.925	9.714	26.652	24.724			12.545	11.489
			11.273	10.99	26.566	24.347			12.508	11.346
			10.184	10.099	26.942	24.378			12.484	10.995
			11.069	10.022	26.614	25.339			11.926	11.631
			10.797	10.252	26.751	24.839			12.109	11.223
			10.94	9.834	26.874	24.896			12.456	11.385
			11.576	10.671	27.063	24.628			12.905	11.395
			11.124	10.589	27.224	25.067			12.685	11.507
			10.418	10.521	26.601	24.552			12.692	11.092
			11.513	10.32	27.187	25.195			12.135	11.384
			10.363	9.886	26.926	24.558			12.357	11.517
			11.124	9.925	26.963	25.251			12.315	11.226
			10.194	10.182	26.542	25.099			12.549	11.334
			10.621	10.523	26.839	25.067			12.543	11.295
			10.872	10.904	27.088	24.977			12.927	11.564
			11.302	10.612	26.99	24.778			12.075	11.517
			11.09	9.737	27.253	24.835			12.291	11.399
			11.13	10.709	26.563	25.342			12.458	11.833
			11.011	10.146	27.268	25.257			12.235	11.429
			10.904	10.127	27.692	25.08			12.906	11.574
			11.083	9.838	26.5	25.394			12.024	11.401
			10.073	10.159	26.648	25.644			12.262	11.511
			10.594	10.256	27.045	25.442			11.996	11.304
			10.992	10.641	27.037	25.367			12.691	11.686
			10.804	10.784	27.029	25.196			12.352	11.186
			10.824	10.161	27.094	25.051			12.438	10.884
			10.092	10.408	27.26	25.093			12.393	11.36
			10.888	10.253	27.102	25.565			12.27	10.691
			10.534	10.256	26.886	25.008			12.195	11.403
			11.008	10.382	26.651	25.133			12.359	11.387
			10.88	10.554	26.761	25.396			11.854	11.653
			10.893	10.818	26.666	25.169			12.403	11.712
			10.774	10.166	26.564	25.516			12.113	11.795
			11.207	10.52	26.955	25.118			12.865	11.291
			11.312	10.131	26.489	25.231			12.374	11.433
			10.895	9.796	27.616	25.121			12.157	11.652
			10.998	10.474	26.515	25.206			12.224	11.791
			10.662	10.732	26.805	25.04			12.666	11.838
			11.6	10.456	26.748	25.298			12.064	11.332
			10.963	10.103	26.725	25.315			12.667	11.229
			10.925	10.016	27.113	24.504			12.306	11.32
			10.816	9.848	26.992	25.332			12.56	11.304
			10.7	9.995	26.472	25.345			12.562	11.427
			10.653	9.969	26.452	25.769			12.837	11.379
			11.065	9.77	27.432	25.433			12.45	11.039
			10.861	10.347	27.021	25.313			12.174	11.589
			10.718	9.895	27.259	25.207			12.24	11.153
			10.844	10.152	27.032	25.396			12.596	10.93
			11.26	10.494	26.956	24.859			12.082	11.278
			10.296	10.129	26.757	24.956			12.617	11.144
			10.896	9.539	26.436	24.776			12.713	11.571
			10.344	10.964	26.427	24.65			12.602	11.372
			11.026	10.147	26.604	24.949			12.702	11.454
			11.051	9.801	26.874	24.69			12.495	11.585
			11.23	9.702	26.638	24.896			12.388	11.853
			11.286	10.275	27.271	25.139			12.938	11.638
			10.846	10.193	26.67	24.8			12.659	11.454
			10.595	10.294	26.079	25.157			11.952	11.309
			10.88	10.106	27.011	24.606			12.267	11.45
			10.714	10.221	26.535	25.577			12.639	11.559
			11.109	10.125	26.887	24.443			12.383	11.32
			10.78	10.076	27.253	25.209			12.632	11.026
			11.126	10.167	26.698	24.934			12.239	11.633
			11.415	10.048	27.048	24.329			12.534	11.091
			10.872	10.271	26.674	24.827			12.112	11.11
			10.876	10.12	27.217	24.642			12.056	10.721
			11.148	9.99	26.397	24.411			12.281	11.246
			10.648	10.527	26.614	24.616			12.334	11.264
			10.983	9.776	26.285	24.042			12.624	11.73
			11.28	10.401	26.577	25.172			12.74	11.043
			11.087	9.868	26.755	24.345			12.3	11.462
			10.496	10.097	27.01	24.502			12.039	11.405
			10.815	9.98	26.885	24.388			12.221	11.589
			11.218	9.846	26.826	24.423			12.442	11.743
			10.751	10.294	26.513	24.506			12.2	11.795
			10.425	10.144	26.678	24.844			11.716	11.425
			10.403	10.446	26.344	24.661			12.349	11.504
			10.971	10.135	26.654	24.401			12.187	11.526
			10.583	10.274	27.022	24.407			12.323	11.249
			10.569	9.848	27.241	24.857			12.035	11.298
			10.775	10.117	27.102	24.319			12.808	11.664
			10.651	10.234	26.74	24.102			12.728	11.17
			10.877	10.37	27.198	24.389			12.192	10.962
			10.763	10.212	26.93	24.509			12.338	10.856
			10.368	10.14	26.406	24.5			12.901	11.022
			10.802	10.301	26.748	24.165			12.394	11.597
			10.632	10.121	26.911	25.049			12.659	11.428
			10.708	10.193	27.047	23.884			12.075	10.879
			10.998	9.82	27.228	24.796			12.434	11.276
			11.26	9.867	26.54	24.802			12.127	11.148
			11.269	10.226	26.606	24.646			12.438	11.504
			11.129	10.23	27.337	24.305			12.374	11.79
			10.678	9.961	27.264	24.518			12.366	11.351
			10.594	9.99	26.606	24.687			12.383	11.421
			10.734	10.534	26.971	24.686			12.718	11.644
			10.849	10.003	26.792	24.216			12.543	11.522
			11.015	10.353	27.07	24.693			12.214	10.979
			10.403	9.944	27.142	24.731			12.636	11.263
			10.974	10.396	26.931	25.199			12.531	10.999
			10.56	10.099	27.028	24.787			12.549	11.731
			10.328	10.075	27.255	24.985			12.322	11.299
			10.751	9.944	27.217	24.68			12.433	11.686
			11.024	10.112	26.284	25.044			12.446	11.385
			10.804	9.961	26.564	24.561			12.127	11.395
			11.218	10.414	27.081	24.912			12.405	11.701
			10.858	9.605	27.21	24.99			12.7	11.26
			10.463	10.133	26.78	24.753			12.119	11.23
			10.52	10.052	26.799	23.802			12.099	11.506
			11.009	10.18	27.197	24.467			12.252	11.925
			10.599	10.271	27.004	24.644			12.495	11.444
			11.102	10.261	26.922	24.414			12.457	11.627
			10.59	10.08	26.964	24.323			12.954	11.193
			11.298	10.293	26.985	24.577			12.752	11.609
			10.659	10.353	27.004	24.621			12.808	11.708
			10.387	10.595	27.208	23.53			12.617	11.515
			10.987	9.973	26.78	24.274			12.209	10.844
			10.575	10.11	27.516	24.915			12.568	10.97
			10.985	10.114	26.751	23.662			12.696	10.535
			11.406	10.237	27.117	24.014			12.605	11.515
			10.623	10.184	27.289	23.877			12.975	11.358
			11.081	10.719	27.331	24.38			12.516	11.304
			11.234	10.038	27.195	24.211			12.139	11.223
			11.072	10.054	27.056	24.563			12.375	11.364
			10.687	9.924	27.091	23.84			11.967	12.081
			10.559	10.57	27.348	23.718			12.367	11.466
			11.066	9.722	26.957	24.167			12.566	10.947
			10.844	10.284	27.054	23.442			12.611	11.48
			11.175	9.721	27.018	23.795			12.46	11.745
			11.095	9.88	27.114	23.928			12.135	11.385
			10.96	10.672	26.674	24.511			12.403	11.691
			11.038	10.376	27.508	23.99			12.497	11.224
			10.42	10.289	27.228	24.005			12.172	11.803
			10.497	9.973	27.124	23.846			12.437	11.417
			11.03	10.52	27.388	23.552			12.692	11.932
			11.198	9.754	27.05	24.161			11.985	11.57
			11.076	9.853	27.719	23.634			12.878	11.477
			11.085	10.148	27.16	23.552			13.087	11.549
			10.529	10.37	27.47	23.276			12.452	11.112
			10.88	10.646	27.286	24.143			12.531	11.424
			11.135	10.073	27.349	23.478			12.149	11.152
			10.816	9.627	27.446	23.995			11.912	11.188
			10.567	10.189	27.166	23.846			12.274	11.619
			10.492	10.041	27.458	24.148			12.449	11.582
			9.919	10.504	27.64	23.959			12.46	11.291
			10.806	10.245	27.428	23.881			12.286	11.589
			10.442	10.351	28.051	23.224			12.183	11.548
			11.114	9.673	27.01	23.824			12.248	11.502
			11.203	10.177	27.524	24.187			12.525	11.36
			10.734	9.876	27.16	23.487			12.295	11.063
			10.711	10.365	27.322	23.39			12.717	11.638
			10.319	10.399	27.128	24.4			12.403	11.392
			11.401	10.333	27.978	23.84			13.299	11.515
			10.719	9.818	27.051	23.538			12.448	11.235
			11.016	10.01	27.116	23.879			12.36	11.223
			10.756	10.694	27.15	24.128			12.083	10.955
			11.517	10.018	27.834	23.013			11.712	11.279
			10.658	9.895	27.474	23.391			12.763	11.256
			10.601	10.29	27.085	22.726			12.43	11.441
			10.552	10.252	27.433	23.168			12.463	11.071
			10.466	9.894	26.755	23.461			12.004	10.789
			10.657	10.301	27.601	23.401			12.398	11.38
			11.471	10.403	27.739	23.265			12.139	11.272
			10.997	10.819	27.623	23.172			12.781	11.518
			11.004	10.426	27.9	23.734			12.265	11.395
			10.704	9.697	27.286	23.273			11.901	11.683
			10.927	10.656	27.622	23.157			12.74	11.215
			10.843	9.941	27.688	23.21			12.261	10.805
			10.737	9.997	27.173	23.549			12.782	11.563
			10.304	10.191	27.593	23.438			12.543	11.112
			11.038	9.729	26.923	23.372			12.53	11.421
			11.092	9.901	27.615	22.873			12.215	11.459
			11.175	9.88	27.206	23.043			12.506	11.257
			10.722	10.079	27.285	23.448			12.386	10.924
			10.795	10.363	27.812	23.681			12.737	11.605
			10.597	10.649	27.571	24.146			12.222	11.545
			10.167	10.453	27.474	23.761			12.439	11.269
			10.352	9.822	27.608	23.935			12.385	11.482
			11.158	10.34	27.656	24.017			12.248	11.689
			10.281	10.55	27.084	23.224			12.202	11.286
			10.857	10.218	27.336	23.88			12.591	11.497
			10.893	10.026	26.955	23.895			12.158	11.041
			10.643	10.105	27.378	23.567			12.437	10.969
			10.474	10.049	27.96	23.832			12.155	11.346
			10.721	10.044	27.685	23.901			12.392	11.761
			10.667	10.156	27.088	24.281			12.498	11.406
			10.776	9.967	27.23	23.888			12.001	11.381
			10.233	9.89	26.937	24.397			12.393	11.37
			10.759	10.238	27.513	24.463			12.827	11.205
			10.527	9.845	27.333	23.959			12.352	11.332
			10.647	9.901	27.543	24.061			12.673	11.626
			10.474	9.707	27.45	24.646			13.207	11.642
			10.514	9.966	26.83	24.24			12.554	11.427
			10.948	9.784	27.447	23.659			12.527	10.995
			10.933	9.982	27.642	23.972			12.048	11.233
			10.41	9.711	27.442	24.403			12.06	11.357
			9.843	9.914	26.768	24.04			12.4	11.29
			10.493	10.267	27.235	23.737			12.565	11.018
			10.548	9.808	27.175	24.09			12.628	11.422
			10.87	9.816	27.49	23.851			12.19	11.582
			10.175	10.286	27.212	24.15			11.993	10.718
			10.678	9.456	27.792	24.441			11.91	11.478
			11.034	9.98	27.704	24.544			11.638	11.812
			10.485	10.441	27.736	24.121			12.431	11.922
			10.632	10.059	27.133	24.049			12.357	11.097
			10.422	10.057	27.721	24.067			11.891	10.854
			10.284	9.958	26.453	24.592			12.174	11.14
			10.15	10.121	27.186	24.183			12.695	11.493
			10.647	10.528	27.561	24.248			12.446	11.431
			10.708	10.054	27.413	24.267			12.091	11.209
			10.616	9.958	27.006	24.038			12.31	10.813
			10.541	10.029	27.359	24.627			11.983	11.687
			10.482	10.339	27.809	24.307			12.51	11.571
			10.813	9.924	26.875	24.4			12.003	11.463
			10.324	9.272	27.154	24.367			12.469	11.461
			10.497	10.019	27.206	24.338			12.577	11.533
			10.64	10.272	27.446	24.649			12.505	11.407
			10.692	9.552	27.355	24.323			12.184	11.166
			10.546	9.861	27.032	23.906			12.514	11.014
			9.86	10.237	27.509	24.187			12.319	11.859
			10.74	9.537	27.01	23.711			12.028	11.112
			10.959	9.912	26.575	24.246			12.67	11.112
			10.689	9.863	27.403	24.264			11.751	11.171
			10.633	10.252	27.481	24.414			12.601	11.29
			10.91	9.924	26.795	23.998			11.959	11.331
			10.759	10.054	27.347	23.446			11.901	11.214
			10.564	10.223	27.231	24.29			11.979	11.287
			10.259	9.412	26.916	24.297			12.49	11.304
			10.636	9.62	26.843	23.913			11.974	11.593
			10.712	9.683	27.149	23.955			12.478	11.547
			10.203	9.826	27.118	23.658			12.493	11.009
			10.681	9.971	27.22	24.098			11.989	11.513
			10.537	9.676	26.944	24.089			12.037	11.583
			10.508	9.442	26.803	23.733			12.151	11.568
			10.38	10.203	27.098	23.995			12.431	11.298
			10.847	9.774	26.654	24.373			12.073	11.667
			10.81	9.521	27.099	23.722			12.277	10.785
			10.531	9.441	26.867	24.021			12.666	11.398
			10.782	9.698	26.999	23.881			12.902	11.302
			10.284	8.981	26.83	24.646			12.083	11.545
			10.078	10.389	26.325	23.466			12.434	11.432
			10.162	9.643	26.799	23.508			11.618	11.245
			10.13	10.083	27.041	23.697			12.336	10.792
			10.881	9.948	27.151	23.605			12.131	11.376
			10.633	8.954	26.516	24.095			12.411	11.742
			10.559	9.931	27.026	23.921			12.464	11.283
			10.534	9.619	27.171	23.677			12.053	11.028
			10.625	9.844	26.667	23.431			12.181	11.381
			10.721	9.673	27.21	23.648			11.743	11.485
			10.643	9.955	26.725	23.649			11.904	12.042
			10.225	9.619	26.977	23.157			12.476	11.914
			10.28	10.29	27.037	23.282			11.934	11.137
			10.574	10.109	27.704	23.53			12.62	11.594
			10.598	9.694	27.155	24.062			12.053	10.987
			10.48	9.827	27.323	23.017			12.263	11.697
			10.895	8.967	27.352	23.501			12.471	11.349
			10.267	10.105	26.992	22.931			12.489	11.749
			10.685	9.766	27.426	23.54			12.448	11.599
			10.624	9.992	27.066	23.496			12.734	11.271
			10.529	9.362	26.729	23.971			12.759	11.342
			10.877	9.675	26.915	23.833			12.052	12.383
			10.277	10.099	27.184	23.632			12.255	11.82
			10.583	9.303	27.066	24.124			12.442	11.507
			10.546	9.782	27.331	24.065			12.322	11.6
			10.458	9.947	26.986	23.975			12.067	11.373
			10.606	9.864	27.446	23.894			12.403	11.473
			10.718	9.822	26.948	24.02			12.046	11.38
			11.182	9.645	27.491	23.348			12.79	11.209
			10.211	9.599	27.238	23.756			12.483	11.446
			10.428	9.551	27.202	23.986			12.323	11.215
			11.095	9.627	27.085	23.765			12.659	11.726
			10.586	9.464	27.131	23.995			12.79	11.652
			11.015	9.937	27.186	24.18			12.583	10.785
			10.917	9.492	27.015	24.168			12.325	11.903
			11.363	9.873	27.297	24.167			12.251	11.567
			10.496	9.822	27.259	24.058			12.196	11.631
			10.52	10.199	26.968	24.076			12.431	10.707
			10.539	10.151	27.177	24.223			12.452	11.5
			10.15	9.639	26.772	23.807			12.331	10.767
			9.999	9.454	27.301	24.367			12.673	11.829
			10.891	9.546	27.494	23.94			12.206	11.823
			10.459	9.844	27.418	24.471			12.232	11.391
			10.929	9.532	26.761	24.039			12.144	11.573
			10.71	9.861	27.289	24.348			12.393	11.263
			10.959	9.799	27.111	24.019			12.531	10.98
			10.538	9.118	26.834	23.71			12.131	10.991
			10.996	10.137	27.297	23.957			12.161	11.137
			10.669	9.884	27.41	23.962			11.893	11.697
			10.915	9.793	27.519	24.222			12.93	11.212
			10.663	9.867	27.206	23.654			12.4	11.264
			10.436	9.029	27.373	23.887			12.321	10.764
			10.599	9.404	27.382	23.802			11.989	11.242
			10.84	9.759	27.62	24.082			12.403	11.295
			10.819	10.376	27.835	24.373			12.214	11.364
			10.67	9.616	26.856	24.198			12.073	10.475
			10.485	9.871	27.414	23.881			12.325	11.511
			11.148	9.683	27.195	23.879			11.768	10.906
			10.662	9.367	27.072	23.966			12.366	11.574
			10.31	9.49	27.333	23.675			12.073	11.035
			10.416	9.891	27.338	23.785			12.656	11.117
			10.812	10.129	27.242	23.997			12.539	11.372
			11.141	9.776	26.967	23.999			12.659	11.346
			10.786	9.731	27.315	23.541			11.94	10.889
			10.252	9.672	27.454	23.883			12.672	11.155
			10.925	9.381	26.905	23.84			12.392	10.923
			10.571	9.831	27.278	24.134			12.259	10.751
			10.601	9.624	26.929	24.031			12.569	10.658
			10.316	9.389	27.367	23.691			12.461	11.02
			10.658	10.206	27.701	24.032			12.315	11.433
			10.662	9.563	27.42	23.804			12.42	10.99
			10.376	9.373	26.959	23.567			12.474	11.203
			10.929	9.879	27.311	23.681			12.254	11.642
			11.237	9.891	27.043	23.603			12.789	10.954
			10.478	10.338	27.22	24.126			11.725	11.478
			10.815	9.997	27.131	24.057			12.091	10.897
			10.838	9.766	26.832	23.817			12.403	10.617
			10.42	9.513	26.982	23.763			12.151	10.736
			11.2	9.629	27.076	23.825			12.19	11.53
			10.937	9.537	27.351	23.814			12.159	11.448
			10.53	9.499	27.432	23.862			12.334	11.422
			10.766	9.416	27.241	24.067			11.739	11.399
			11.253	10.038	27.133	23.682			12.463	11.508
			10.974	9.98	27.239	23.612			11.646	11.293
			11.401	10.116	26.956	23.851			12.251	10.98
			10.153	10.267	27.184	23.697			12.587	10.887
			10.879	9.576	27.278	24.027			12.045	10.973
			10.677	9.565	27.205	23.734			12.368	11.152
			11.128	9.656	27.006	23.677			12.102	10.833
			10.926	9.283	27.194	23.803			12.005	10.865
			10.753	10.027	27.611	23.87			12.396	11.076
			10.752	9.571	26.751	23.75			12.457	10.625
			10.237	9.699	27.136	23.917			12.695	11.293
			10.448	9.732	26.64	23.164			11.776	10.94
			10.891	10.076	27.454	23.802			11.846	11.093
			10.486	10.242	26.801	23.614			12.303	11.835
			10.564	10.325	27.256	23.265			12.348	11.346
			10.662	10.174	26.56	22.942			12.27	10.859
			10.324	10.121	26.951	23.22			12.12	10.995
			10.538	9.818	26.578	23.793			12.138	11.38
			10.431	10.167	27.465	23.622			12.158	11.021
			10.707	10.155	26.696	23.784			12.637	11.174
			10.693	10.144	27.366	23.575			12.564	11.461
			10.376	9.981	27.095	23.42			12.202	11.1
			10.838	10.14	27.312	23.85			12.269	11.111
			10.88	9.248	27.365	23.651			12.505	11.235
			10.488	9.573	27.106	23.821			12.229	11.416
			10.876	10.452	27.209	24.15			12.416	10.958
			10.485	9.803	27.223	24.174			13.021	11.143
			10.318	10.072	26.748	23.961			12.117	10.97
			10.914	9.589	27.098	24.621			11.891	11.087
			10.836	9.574	27.824	23.896			12.796	10.988
			10.454	10.135	27.151	23.971			12.228	11.427
			10.084	9.654	27.025	23.634			12.478	10.734
			10.519	9.687	26.86	23.924			12.538	11.323
			11.056	9.761	26.753	24.034			12.121	10.852
			10.582	9.756	27.146	23.977			12.404	11.543
			10.501	9.838	26.964	24.211			12.289	11.366
			10.736	9.588	26.783	24.69			12.392	11.439
			10.987	9.867	27.73	24.194			12.362	10.961
			10.363	9.035	27.033	24.097			12.413	11.566
			10.865	9.792	27.01	23.481			12.063	11.1
			10.682	9.776	26.691	23.616			12.2	11.462
			10.211	9.328	26.993	23.814			12.083	11.055
			10.569	9.72	27.15	24.15			12.418	11.294
			10.81	9.268	27.161	23.747			12.922	10.674
			10.318	9.793	27.263	23.821			12.591	11.204
			10.638	9.098	27.164	23.604			12.138	11.16
			10.768	9.91	27.354	24.148			12.637	11.562
			10.761	9.711	26.769	24.047			12.202	11.117
			10.666	9.562	26.826	23.997			12.362	11.058
			10.414	10.001	27.036	24.594			12.28	11.071
			10.816	9.683	27.358	24.647			11.88	11.222
			10.771	9.771	27.458	23.552			12.015	11.448
			10.033	9.664	27.362	24.054			12.098	11.543
			10.815	9.962	26.78	23.645			12.214	11.175
			10.541	10.291	27	23.89			12.613	11.454
			10.575	9.752	27.084	23.966			12.188	11.582
			10.832	9.317	27.118	23.774			11.889	11.054
			10.737	9.639	26.704	23.54			12.43	10.979
			10.914	10.052	27.465	23.876			12.248	10.732
			11.043	9.546	27.274	23.87			12.243	10.693
			10.861	9.544	27.193	24.16			11.948	11.833
			10.373	9.528	27.034	24.087			11.686	10.991
			10.571	10.027	27.187	23.924			12.151	10.965
			10.979	9.822	27.304	24.24			11.903	11.316
			10.955	9.639	27.125	23.636			12.412	11.215
			10.7	9.858	27.007	23.789			12.377	10.773
			9.918	9.486	27.194	24.119			12.244	11.383
			10.691	9.672	26.728	23.911			12.03	10.727
			10.444	9.649	26.845	23.66			12.464	10.749
			10.744	9.952	27.741	23.888			12.288	11.145
			10.776	10.227	27.184	23.641			12.33	11.308
			10.662	9.948	26.94	23.711			11.686	11.454
			10.391	9.901	26.953	23.562			12.452	10.788
			10.375	9.573	27.312	23.762			12.497	11.797
			11.303	10.007	27.373	23.523			12.818	11.659
			11.125	9.656	26.891	23.634			12.393	11.399
			10.647	9.784	27.323	24.204			12.706	11.132
			10.726	10	26.883	23.531			11.925	10.719
			11.358	9.536	26.893	23.857			12.786	11.256
			10.414	9.733	26.754	23.412			11.985	10.838
			10.043	10.28	27.184	23.22			12.17	11.166
			10.29	9.309	27.33	23.829			11.777	11.551
			10.206	9.514	26.86	23.782			12.004	11.1
			10.379	10.01	26.614	23.313			12.112	11.36
			10.373	10.076	26.582	23.691			12.475	11.458
			10.546	10.027	27.184	23.365			12.345	11.455
			10.748	10.073	26.805	23.387			12.293	11.046
			10.561	9.295	26.722	23.328			12.284	10.722
			10.858	9.567	27.323	23.677			12.652	11.712
			10.805	9.592	27.003	23.442			12.45	11.586
			10.881	10.024	26.821	23.585			12.026	11.284
			9.916	9.611	27.272	23.401			12.282	11.469
			10.574	9.616	26.869	23.139			12.321	11.364
			10.467	9.331	26.408	23.659			12.18	11.532
			10.424	9.771	27.374	23.16			12.598	11.287
			10.609	9.958	27.121	23.542			12.506	11.478
			9.818	9.767	27.406	23.272			12.3	11.291
			10.456	9.643	27.078	23.112			12.317	10.815
			10.437	9.199	26.986	23.371			12.015	11.157
			10.111	9.492	26.988	22.958			12.42	11.349
			9.62	9.703	26.621	23.261			12.08	11.2
			10.617	9.57	27.018	22.267			12.05	11.713
			10.154	9.792	27.239	23.083			12.127	11.095
			10.38	9.982	27.213	23.412			12.169	11.502
			10.248	9.675	27.062	23.132			11.893	11.519
			10.344	9.227	26.449	23.283			12.061	10.76
			10.544	10.121	26.678	23.313			12.273	11.566
			9.924	9.68	26.861	23.483			11.874	10.741
			9.761	9.476	26.551	23.387			12.214	11.029
			10.043	10.342	27.213	23.324			12.334	11.272
			10.247	8.923	27.154	23.751			12.586	11.513
			10.233	9.405	27.201	23.868			12.271	11.446
			10.304	9.509	27.087	23.568			12.094	10.871
			9.832	10.019	27.55	23.857			12.202	10.932
			9.932	9.722	26.934	23.791			11.88	12.089
			10.26	9.633	27.096	23.763			12.711	11.365
			10.623	9.724	26.706	23.46			12.341	10.853
			10.612	10.09	27.034	24.208			12.209	11.411
			10.564	9.673	27.304	23.382			12.549	11.078
			10.67	9.91	27.044	24.036			11.997	11.392
			9.705	9.634	27.26	23.793			12.607	11.041
			10.633	9.196	26.346	24.231			12.362	11.181
			10.084	9.707	26.777	24.594			12.606	10.977
			10.153	9.56	26.981	23.939			12.532	11.321
			10.603	9.585	27.121	24.168			12.232	11.263
			10.395	10.086	26.957	24.032			12.24	11.069
			10.368	9.706	27.454	24.279			12.718	11.148
			10.294	10.116	27.249	24.824			12.782	11.123
			10.725	9.796	27.314	24.175			12.097	11.095
			9.836	9.638	27.183	23.911			12.415	11.294
			10.492	9.429	26.742	24.37			12.527	11.62
			10.395	9.359	27.67	23.537			12.252	11.026
			10.108	9.66	27.406	23.971			12.55	11.398
			10.605	10.361	27.413	23.89			12.292	11.771
			10.48	9.805	26.908	23.925			11.922	11.559
			10.338	9.997	26.896	23.763			12.196	11.661
			9.833	9.796	26.85	24.484			11.687	11.388
			10.039	9.954	27.153	24.267			12.245	11.78
			10.039	10.421	26.964	24.024			12.117	11.471
			10.001	9.495	26.99	24.26			12.388	11.323
			10.356	9.529	27.193	23.655			12.86	11.332
			9.93	9.581	27.477	24.139			12.5	11.336
			10.107	9.733	27.426	24.264			12.218	11.127
			10.53	10.147	27.056	24.259			12.144	11.282
			10.399	9.869	27.168	24.11			12.003	11.575
			10.213	9.565	26.814	24.363			11.841	10.695
			10.711	9.397	27.228	24.252			12.707	11.253
			10.708	10.015	26.614	23.973			12.896	11.394
			10.424	9.778	26.669	24.142			12.372	11.031
			10.006	9.261	27.367	23.986			12.2	11.192
			10.209	9.627	26.618	23.905			12.301	11.36
			10.386	9.484	27.006	23.678			12.023	11.245
			10.265	9.558	26.748	23.942			12.524	11.219
			10.518	9.599	27.375	23.918			12.48	11.025
			10.518	9.748	27.036	23.448			12.713	10.854
			10.243	9.77	26.957	23.781			12.228	11.313
			10.32	9.8	27.128	23.896			12.258	11.173
			10.484	9.188	27.329	23.89			12.37	11.798
			10.471	9.703	26.618	23.946			12.323	11.342
			10.429	9.754	27.143	23.63			12.301	11.207
			10.196	9.71	27.041	23.492			12.39	11.168
			10.437	9.248	27.318	23.559			12.228	11.078
			10.512	9.698	27.158	23.327			12.775	10.616
			10.665	9.563	27.407	23.519			12.393	11.455
			10.567	9.567	27.007	23.815			12.538	11.294
			10.111	9.547	26.986	23.721			12.736	11.204
			10.086	9.944	27.073	23.689			12.54	11.499
			10.721	10.167	26.739	23.319			12.457	11.244
			10.497	9.618	26.546	23.477			12.732	10.977
			10.383	9.537	27.22	23.049			12.27	10.998
			9.972	9.961	27.062	24.005			12.885	10.996
			10.407	9.831	26.761	23.092			12.628	11.514
			10.568	9.664	26.656	23.176			12.452	11.07
			10.587	9.746	26.478	23.45			12.666	10.863
			10.392	10.034	26.192	23.608			12.147	10.591
			10.849	9.54	26.601	23.743			12.127	10.868
			10.572	9.471	26.94	23.064			12.446	11.401
			10.787	9.737	27.227	23.807			11.975	11.286
			10.76	9.808	26.392	23.228			12.535	11.465
			10.557	10.169	27.117	23.389			12.331	11.545
			10.45	9.754	27.007	23.154			12.134	11.365
			10.789	9.824	27.352	23.136			12.255	11.198
			10.35	10.079	26.673	23.4			12.497	11.345
			10.308	9.999	26.453	23.025			12.734	11.487
			10.539	10.318	27.325	23.25			12.06	11.31
			10.27	9.605	26.542	23.734			12.192	11.566
			10.412	9.933	26.727	23.202			12.086	10.994
			10.043	9.392	27.506	22.878			12.609	11.492
			10.571	9.936	26.405	23.341			12.274	11.115
			10.303	9.499	26.732	23.092			12.642	11.31
			10.986	10.176	26.599	23.437			12.595	11.704
			10.793	9.508	27.015	22.999			12.531	11.07
			10.745	10.313	26.743	23.678			12.906	11.167
			9.9	9.733	27.164	23.162			11.964	11.305
			10.892	9.784	26.581	23.649			12.422	10.322
			10.38	9.801	26.651	24.148			12.4	11.153
			10.209	9.797	27.16	23.466			12.362	11.319
			10.74	9.763	26.868	23.025			12.344	10.906
			10.369	10.2	26.948	23.239			12.274	11.289
			10.225	9.62	27.279	24.57			12.136	10.781
			10.409	9.788	26.735	23.884			12.84	11.17
			9.898	9.99	27.342	23.387			12.726	10.857
			11.05	9.684	26.601	23.674			12.786	10.916
			10.85	9.8	26.703	23.703			12.428	11.159
			11.152	9.682	27.635	23.988			12.534	11.347
			10.795	9.86	26.89	23.641			12.553	11.361
			10.533	9.879	27.292	24.017			12.023	11.037
			10.294	9.771	27.102	23.807			12.347	11.275
			10.292	9.637	27.469	23.939			12.642	11.361
			10.48	10.087	27.739	23.534			12.497	11.551
			10.941	10.234	26.81	24.271			12.708	11.108
			10.293	9.547	26.973	24.171			12.224	11.268
			10.312	9.864	27.143	23.866			12.572	11.168
			10.369	10.348	27.004	24.194			12.446	11.091
			10.45	9.395	27.398	23.777			12.084	11.106
			10.244	9.709	26.806	24.285			12.139	11.279
			10.03	10.061	26.913	24.167			12.078	11.197
			10.595	9.905	27.164	23.632			12.235	11.188
			10.333	9.717	26.798	23.767			12.625	11.365
			10.817	9.873	27.593	24.325			12.091	11.122
			10.455	9.932	27.367	23.843			12.403	11.178
			10.865	9.622	26.74	24.113			12.708	11.319
			10.22	9.293	27.667	23.792			12.569	11.145
			10.346	10.283	27.404	24.325			11.847	10.996
			10.041	9.697	26.93	24.363			12.606	11.182
			10.435	9.531	26.721	23.765			12.713	11.471
			10.367	9.695	27.322	24.33			12.244	11.037
			10.477	9.616	26.891	24.205			12.464	11.325
			10.165	10.225	27.166	23.778			12.775	11.544
			10.241	10.067	27.38	24.205			12.479	11.641
			10.499	9.559	27.354	24.557			12.22	11.089
			10.335	10.184	26.949	24.056			12.352	11.163
			10.851	9.902	27.193	24.248			12.643	10.904
			10.446	10.065	26.791	24.179			12.321	11.219
			10.413	10.185	27.177	24.331			12.419	11.137
			10.058	10.32	27.315	23.6			12.285	11.518
			10.459	10.207	27.173	23.575			12.538	11.077
			10.356	9.423	26.809	23.804			11.951	10.977
			10.258	9.893	27.22	23.564			12.636	10.887
			10.489	9.713	27.237	23.626			12.631	11.218
			10.461	9.973	27.073	24.382			12.681	11.47
			10.141	9.55	27.301	23.922			12.576	11.283
			10.357	9.548	26.638	24.028			12.479	11.152
			10.109	9.541	27.63	23.065			12.396	11.305
			10.682	9.619	26.971	23.419			12.371	11.156
			10.778	9.774	26.973	23.276			12.538	11.338
			10.546	9.673	27.349	23.787			12.422	11.548
			10.526	9.366	26.788	23.851			12.715	10.98
			10.504	10.114	27.198	24.099			12.174	10.927
			9.93	9.608	26.889	23.907			12.093	11.278
			10.757	9.897	26.781	23.242			12.143	11.046
			10.346	9.448	27.022	23.982			12.353	11.151
			10.297	10.016	27.019	23.401			12.254	11.335
			10.444	9.773	26.786	23.982			12.383	11.29
			10.103	9.837	26.743	23.954			12.433	10.91
			10.654	9.733	27.175	23.972			12.383	10.734
			10.375	9.955	27.241	23.578			12.095	10.572
			10.648	9.92	27.138	23.608			12.553	10.79
			10.545	9.845	27.538	24.042			12.51	10.928
			9.962	9.789	26.546	23.804			12.348	11.141
			10.435	9.56	27.282	23.202			12.554	11.117
			10.507	9.869	27.512	23.508			12.519	11.04
			10.823	10.144	27.047	23.758			13.023	11.091
			11.023	9.74	27.352	23.589			12.823	10.819
			10.432	9.952	27.799	23.438			12.719	11.103
			10.704	9.328	27.202	23.198			12	10.938
			10.013	9.671	26.585	23.032			12.396	10.837
			10.629	9.358	27.008	23.807			12.117	11.357
			10.213	10.156	27.078	23.083			12.611	11.309
			10.357	9.618	26.854	23.287			12.662	10.895
			10.439	9.544	27.378	23.332			12.756	11.514
			10.896	9.378	26.681	23.938			12.45	11.129
			10.564	9.359	26.571	23.791			12.446	11.2
			10.149	9.782	26.916	23.402			12.132	11.304
			10.258	9.687	26.92	23.496			12.452	11.151
			10.733	9.736	27	23.663			12.36	11.349
			10.003	9.751	27.193	24.226			12.27	11.151
			10.505	9.94	27.574	24.028			12.785	11.272
			10.591	9.54	26.519	23.298			12.207	11.391
			9.862	9.607	26.876	23.74			12.245	11.216
			10.752	10.28	26.524	24.445			12.553	11.092
			10.945	10.339	26.956	23.699			12.288	11.066
			10.873	8.931	26.57	23.198			12.482	11.118
			10.94	9.811	27.858	23.931			12.19	11.878
			10.075	9.659	27.188	23.77			12.364	10.909
			10.794	9.58	27.245	23.847			12.292	11.675
			10.908	9.62	27.458	24.036			12.442	11.293
			10.5	10.327	26.911	24.089			12.146	11.589
			10.933	9.272	26.677	23.796			12.55	11.294
			9.852	9.438	26.645	23.943			12.576	11.387
			10.029	9.384	26.948	24.071			12.665	11.282
			10.627	9.363	26.685	24.124			12.423	11.244
			10.682	9.396	26.993	24.44			12.512	11.127
			10.22	9.68	27.028	24.654			12.493	11.179
			9.894	10.023	27.327	24.55			12.164	11.171
			10.446	10.152	27.162	24.248			12.59	11.137
			11.091	9.969	27.03	23.922			12.427	11.223
			10.039	9.302	26.868	24.64			12.151	11.51
			10.678	10.068	26.908	24.252			11.994	11.272
			10.476	9.902	27.503	23.785			12.119	10.749
			10.345	9.687	27.347	24.622			12.64	11.043
			10.755	9.45	27.289	24.636			12.314	10.846
			10.331	9.727	27.227	24.319			12.372	11.381
			10.241	9.842	27.08	24.296			12.375	11.263
			10.602	9.883	27.498	24.535			12.855	11.167
			10.514	9.65	27.078	24.417			12.475	11.571
			10.244	9.536	26.959	24.102			12.979	10.904
			10.461	9.789	27.11	24.41			12.539	11.324
			10.425	9.389	27.08	24.282			12.095	11.125
			10.255	10.027	27.473	24.59			12.475	10.809
			9.832	9.68	27.238	24.075			12.576	10.954
			10.297	9.835	27.42	23.877			12.715	11.025
			10.273	9.199	26.801	24.705			12.453	10.951
			10.142	9.367	26.832	24.056			12.416	10.565
			10.548	9.559	26.7	23.987			12.337	10.925
			10.486	9.652	27.33	24.73			12.166	11.111
			10.632	9.512	27.122	23.977			12.323	11.351
			10.55	9.346	27.069	24.477			12.648	10.863
			10.511	9.883	26.993	24.142			12.489	11.048
			10.865	9.803	27.45	24.393			12.306	11.164
			10.258	9.812	27.018	24.174			12.514	10.964
			10.623	9.063	27.036	23.748			12.7	11.377
			10.627	9.894	26.826	23.415			12.469	11.127
			10.207	9.634	27.294	24.093			12.165	11.147
			10.51	9.721	26.949	24.028			12.536	10.927
			10.195	9.43	27.069	23.988			12.2	11.014
			10.431	9.673	27.132	24.212			12.303	11.379
			10.164	9.844	27.444	24.312			12.058	11.159
			10.733	9.356	27.242	23.922			12.251	11.429
			10.699	9.263	27.036	23.621			12.155	11.201
			10.515	8.958	26.571	23.791			11.937	10.977
			10.369	8.897	26.792	24.165			12.286	10.845
			10.586	9.509	27.197	24.392			12.375	11.173
			10.778	9.649	27.206	24.029			11.874	10.957
			10.64	9.135	27.133	23.798			11.96	11.395
			10.383	10.152	27.458	23.305			11.803	11.481
			10.635	9.713	27.131	23.899			12.028	11.153
			10.286	9.435	26.663	23.704			12.236	10.747
			10.923	9.531	26.982	23.905			11.899	11.178
			10.486	9.823	26.916	23.365			12.15	11.474
			10.461	9.673	26.801	23.725			12.003	11.649
			10.022	9.797	26.896	23.743			11.85	10.914
			10.932	9.367	27.358	23.383			11.846	11.282
			10.721	9.512	26.92	23.422			11.886	11.347
			10.982	9.698	26.762	23.667			12.094	11.656
			10.3	9.834	26.887	24.047			11.667	11.497
			10.243	9.675	26.637	23.05			11.798	11.502
			10.335	9.521	27.371	23.131			11.664	11.164
			10.122	9.686	26.813	23.884			11.947	11.298
			10.476	9.921	26.564	23.042			12.053	10.85
			10.422	9.763	27.095	23.405			11.957	11.597
			10.862	9.875	26.808	23.511			11.971	11.511
			10.639	9.367	27.238	23.796			12.162	11.579
			9.992	9.235	26.666	23.905			11.882	11.304
			10.823	9.758	27.38	23.515			11.996	11.975
			10.265	9.852	27.37	23.654			12.217	11.204
			10.877	9.713	26.852	22.846			12.143	10.94
			10.825	9.551	26.867	23.85			11.598	10.837
			9.996	9.593	26.989	23.184			11.844	11.667
			10.433	9.822	26.555	23.544			12.045	11.077
			10.294	9.548	26.661	23.018			12.075	11.33
			11.007	9.792	26.891	23.766			11.787	11.325
			10.195	9.622	26.904	23.245			12.072	11.156
			10.667	9.805	27.11	23.442			11.899	11.249
			10.303	9.063	27.012	23.341			11.829	11.297
			10.3	9.664	27.019	23.551			12.123	11.235
			10.201	9.74	26.86	23.911			11.945	11.159
			10.638	10.139	26.731	24.035			12.372	11.38
			10.104	9.927	26.927	23.91			11.934	11.115
			10.648	9.954	26.713	23.959			11.996	11.298
			10.613	9.729	26.454	24.282			12.278	11.229
			10.688	9.565	26.556	23.899			12.08	11.541
			10.838	9.483	26.78	24.461			11.93	11.9
			10.116	9.912	26.718	24.439			12.065	11.037
			10.571	10.221	26.727	23.824			12.026	11.065
			10.277	10.064	27.142	24.613			12.165	10.921
			10.451	9.648	26.53	23.943			12.61	11.216
			10.73	9.903	26.999	23.374			11.736	10.924
			10.286	9.49	26.841	23.728			12.114	11.244
			10.589	10.007	26.869	24.176			11.989	11.634
			10.233	9.663	27.21	24.618			12.591	10.91
			10.286	9.641	26.7	24.113			12.149	11.381
			10.64	9.856	27.039	23.741			11.949	11.13
			10.265	9.359	26.526	23.792			11.882	11.31
			10.334	9.438	26.922	23.721			12.229	11.441
			10.667	10.072	26.843	24.102			11.624	11.44
			10.319	9.506	26.652	23.89			12.387	11.152
			10.685	9.423	27.176	24.29			11.822	11.181
			10.363	9.773	27.261	24.823			11.556	10.889
			9.738	9.654	26.967	24.547			11.952	11.26
			10.617	9.166	27.089	23.98			12.043	10.834
			9.996	10.182	26.99	24.001			11.903	10.751
			10.553	10.059	26.847	24.594			11.869	11.526
			10.405	9.078	27.054	23.844			12.737	11.005
			10.821	9.55	27.318	24.638			12.135	10.943
			10.182	10.162	26.865	24.109			11.878	11.675
			10.455	9.716	26.699	24.065			12.184	11.637
			10.049	9.755	26.698	24.369			11.892	11.308
			10.61	9.416	27.143	24.014			12.355	11.514
			10.188	9.34	27.607	23.947			12.465	11.171
			11.105	9.97	26.963	24.407			11.873	10.763
			10.455	9.65	27.325	24.191			12.256	11.392
			10.009	9.263	26.75	24.415			12.282	11.511
			10.432	9.819	26.597	24.11			11.75	11.134
			10.621	9.743	26.908	24.084			12.101	10.9
			10.158	9.491	27.089	24.378			12.224	11.244
			9.995	10.162	26.515	24.515			11.659	11.679
			10.065	10.037	27.42	23.933			12.327	11.007
			10.864	9.283	27.133	24.305			12.08	11.141
			10.123	9.65	26.535	23.641			12.692	10.693
			9.947	9.659	27.334	23.607			12.138	10.882
			10.168	9.733	27.011	24.067			12.333	11.39
			10.348	9.818	26.93	24.54			12.371	11.13
			10.809	10.065	26.81	23.533			12.064	11.17
			10.927	9.495	26.637	24.526			12.124	10.752
			10.27	9.234	27.087	24.002			12.209	11.473
			10.216	9.467	27.31	23.852			12.3	11.265
			10.195	10.069	27.446	23.824			11.701	11.003
			10.748	9.18	27.194	23.551			12.071	10.893
			10.53	9.884	26.978	24.459			12.547	11.136
			10.67	9.472	27.08	23.958			12.565	11.126
			10.578	9.316	26.744	23.728			12.601	10.859
			10.706	9.552	26.926	23.916			12.265	11.229
			10.631	9.373	27.048	24.02			12.351	11.604
			10.427	10.43	27.47	24.067			11.998	10.969
			10.518	9.706	27.132	23.669			12.26	11.455
			10.171	9.29	27.215	23.925			12.117	11.368
			10.373	10.034	27.043	23.891			11.906	11.132
			10.955	9.435	27.168	23.641			11.97	10.842
			9.765	9.287	26.989	23.663			12.235	11.275
			10.825	9.707	26.996	23.563			12.028	11.033
			10.137	9.869	26.63	24.248			12.012	11.127
			9.762	9.886	27.033	23.787			12.217	11.014
			10.175	9.811	27.403	22.954			12.588	11.87
			10.643	9.494	26.854	23.302			11.978	10.949
			9.878	10.144	27.462	23.787			11.966	10.569
			10.495	9.973	27.264	23.478			12.22	11.155
			10.267	9.324	26.993	23.433			12.535	11.299
			10.729	9.89	26.757	23.348			12.151	11.594
			10.349	9.597	26.472	23.667			11.787	11.218
			10.753	9.688	26.691	23.538			12.184	11.254
			10.83	9.835	26.737	23.529			12.437	11.114
			10.556	9.461	26.973	23.961			12.266	10.8
			10.855	10.06	27.162	23.56			11.837	11.645
			10.386	9.56	26.946	23.997			11.514	11.002
			10.103	9.086	27.732	23.616			12.504	11.224
			10.001	9.521	26.944	23.076			12.635	11.294
			10.571	9.671	26.926	23.497			11.785	11.188
			10.565	9.654	26.858	23.049			12.416	10.803
			10.514	9.329	27.407	23.438			12.607	10.972
			10.49	10.063	26.979	23.585			12.297	11.155
			10.482	9.815	26.72	23.803			12.02	11.058
			10.489	10.229	26.826	23.519			11.843	11.274

## Sheet: N04 Rabbit
No 4: Weight 3.3kg	I-care (R)	I-care (L)	aIOP (R)	aIOP (L)	pIOP (R)	pIOP (L)	post vitrectomy I-care (R)	post vitrectomy I-care (L)	post vitrectomy pIOP (R)	post vitrectomy pIOP (L)
avg	10	9.33333	10.4244	9.15245	26.6931	24.4256	9.33333	14	14.8377	10.9297
SD	0	0.57735	0.931781	1.2541	0.370984	0.367819	1.1547	1	0.270663	0.391747
Data	10	9	14.606	8.857	27.147	24.479	10	13	14.793	11.017
	10	9	14.107	8.58	26.689	24.976	10	14	15.12	10.709
	10	10	14.314	8.97	26.81	24.387	8	15	14.413	10.837
			14.292	8.5	26.212	24.645			14.003	10.796
			14.228	8.22	26.734	24.674			14.885	10.961
			13.7	8.016	26.939	24.611			15.109	10.433
			13.453	8.054	26.918	24.497			14.77	10.772
			13.373	8.143	27.609	25.02			15.384	10.516
			12.892	7.857	26.818	24.729			14.948	10.905
			12.72	8.44	26.72	24.783			15.083	10.43
			13.028	8.618	27.503	25.134			14.594	10.841
			12.166	8.263	26.759	24.864			14.726	10.537
			12.777	8.35	27.114	24.239			14.71	10.832
			12.797	8.25	27.043	24.538			14.852	10.575
			13.095	8.962	27.008	24.516			14.87	10.92
			12.882	9.04	27.12	24.684			15.009	10.787
			12.8	8.567	26.851	24.327			14.676	10.657
			12.781	8.353	27.35	24.783			15.178	10.736
			13.364	8.308	26.564	24.526			14.726	10.587
			13.406	8.315	27.508	24.388			14.989	10.656
			13.001	8.423	27.048	24.662			15.403	10.728
			13.39	8.326	26.977	24.045			15.142	10.867
			12.619	8.525	26.608	24.608			15.143	10.758
			12.549	8.406	26.48	24.358			14.647	10.657
			12.931	8.248	27.103	24.205			15.191	10.739
			11.954	8.79	27.402	24.03			15.176	11.54
			12.03	8.352	26.632	24.383			14.803	10.972
			11.427	8.56	27.197	24.45			15.353	10.565
			11.863	8.353	26.91	24.383			15.287	10.459
			12.128	8.815	26.844	23.881			15.195	10.972
			12.01	8.858	26.613	24.651			15.094	10.71
			11.496	8.655	26.895	24.524			15.395	11.173
			11.755	8.786	27.284	23.753			15.072	10.404
			11.576	8.884	26.577	24.13			14.647	10.725
			11.316	9.009	26.511	24.434			14.983	10.837
			11.347	9.434	26.8	23.941			14.985	10.437
			11.775	9.059	26.954	23.835			14.785	10.609
			12.177	9.137	26.526	23.997			15.087	11.177
			12.385	9.643	27.057	24.067			15.161	10.75
			12.285	9.533	26.646	24.552			14.925	11.189
			12.273	9.62	26.19	24.327			14.83	11.225
			12.452	9.274	26.74	24.14			15.49	10.808
			12.497	9.324	26.66	24.318			14.323	11.138
			12.403	9.305	27.174	24.395			14.633	10.797
			12.332	8.909	27.126	24.086			15.05	10.709
			12.179	9.044	26.889	24.095			15.353	11.154
			12.352	9.036	26.713	24.817			14.46	10.858
			12.333	9.354	27.303	24.056			14.807	10.762
			11.922	9.205	26.771	24.699			14.696	10.994
			11.964	9.216	26.755	24.346			14.882	10.964
			11.576	9.179	26.426	24.161			14.915	11.002
			11.537	8.94	26.808	24.478			14.461	10.742
			10.827	8.815	26.799	24.523			14.542	10.99
			11.038	8.906	26.83	24.48			15.06	11.061
			11.078	8.853	26.691	25.057			14.741	11.297
			11.483	8.718	26.85	24.428			15.26	10.89
			11.319	9.491	27.316	24.695			14.897	10.852
			11.42	9.356	26.751	24.695			15.009	10.437
			11.491	9.189	27.585	24.258			14.624	10.578
			11.345	9.268	27.248	24.298			14.687	10.969
			11.15	9.595	26.909	24.96			15.43	10.793
			11.876	9.293	26.84	24.855			15.038	10.867
			11.669	9.729	26.679	24.718			14.506	11.042
			11.507	9.887	26.946	24.42			14.951	10.492
			11.848	10.079	26.8	24.486			14.821	10.948
			11.926	9.531	26.467	24.53			15.117	10.722
			12.087	10	27.276	24.491			14.849	10.23
			11.857	9.503	26.663	24.68			14.528	10.647
			11.878	9.893	27.226	24.448			14.435	10.556
			11.466	9.77	26.462	25.074			14.889	10.332
			11.35	9.961	26.62	24.784			14.7	10.673
			12.265	10.516	26.386	24.644			14.937	10.848
			11.652	10.534	27.283	24.205			15.015	10.866
			11.751	9.424	27.057	24.715			14.663	10.613
			11.365	9.86	26.771	24.535			15.007	11.102
			11.747	9.652	26.726	24.161			14.588	10.905
			11.304	9.486	26.433	24.255			14.871	10.621
			11.494	9.637	26.79	24.259			15.301	10.784
			11.491	9.626	27.298	24.401			15.019	10.582
			11.618	9.018	26.811	23.908			14.539	10.645
			10.899	9.311	26.927	24.309			14.744	10.392
			10.911	9.81	26.712	24.279			15.007	11.285
			11.712	9.278	26.645	23.966			14.602	10.822
			11.641	9.782	26.689	24.038			15.102	10.986
			12.296	9.398	26.477	24.184			14.889	10.589
			11.574	9.163	26.315	24.229			14.483	10.643
			11.792	9.461	26.287	24.041			14.819	10.926
			12.205	9.333	26.957	24.067			14.966	10.721
			12.177	8.981	26.704	24.216			14.536	11.259
			12.849	9.928	26.863	24.06			14.275	11.035
			12.585	9.465	26.3	24.244			14.719	10.508
			12.723	9.688	26.455	24.553			14.889	10.905
			12.318	10.155	26.533	23.699			15.027	10.941
			12.566	9.676	26.318	24.036			15.093	11.236
			12.852	9.496	26.562	24.427			14.723	10.387
			12.894	9.636	26.969	24.261			15.142	11.094
			12.266	9.335	26.221	24.005			14.521	10.624
			11.872	9.495	26.712	24.299			14.702	10.666
			11.863	9.81	26.547	24.064			14.505	10.729
			11.584	9.979	26.745	24.511			14.543	10.767
			11.633	9.38	26.076	24.303			14.706	11.14
			12.047	9.752	26.205	24.887			14.78	10.705
			11.785	8.785	26.712	23.764			14.998	11.091
			11.565	9.134	26.466	24.145			14.851	10.967
			11.736	9.129	26.669	24.177			14.941	10.642
			12.035	9.149	26.635	24.325			14.358	10.863
			11.908	9.123	26.459	24.497			14.417	10.438
			11.917	9.237	26.346	24.398			14.609	10.234
			11.986	8.574	26.257	24.586			14.721	10.572
			11.844	9.029	26.139	24.324			15.141	10.843
			12.254	8.884	26.575	24.566			14.849	10.935
			12.5	9.371	27.197	24.718			14.721	10.858
			12.589	8.791	26.318	24.496			14.416	10.52
			12.153	9.596	26.887	24.404			14.714	10.53
			12.209	9.048	26.465	24.544			14.665	10.919
			12.067	9.129	26.269	24.534			14.496	10.44
			12.142	9.298	26.845	24.317			14.47	11.222
			11.794	8.313	26.285	25.06			14.611	10.74
			12.043	8.536	25.882	24.063			14.583	11.045
			11.871	8.29	26.594	24.989			15.15	10.826
			11.406	9.192	26.175	24.901			14.978	11.326
			11.321	8.996	25.924	24.684			15.123	11.077
			11.368	9.346	26.704	24.704			14.663	10.87
			11.7	9.021	26.603	25.008			15.572	11.678
			11.522	8.767	26.551	24.726			14.589	10.894
			11.394	8.826	26.693	24.353			14.663	10.918
			11.783	8.513	26.709	24.443			14.301	11.016
			11.707	8.356	26.859	24.371			14.435	11.237
			11.603	8.159	26.958	25.218			15.085	10.609
			11.49	8.424	26.623	24.487			14.63	10.81
			11.066	8.465	26.876	24.421			14.35	10.788
			11.309	8.055	26.492	24.787			14.714	10.972
			11.831	8.224	26.252	24.391			15.237	10.773
			11.692	8.638	26.649	24.387			15.003	11.016
			11.099	8.264	26.151	24.653			14.22	10.938
			11.093	8.372	26.113	24.62			15.273	11.001
			11.608	8.584	26.848	24.855			14.569	10.462
			11.782	7.995	26.833	24.604			14.897	11.48
			11.19	8.148	26.887	24.601			14.376	11.183
			11.66	8.44	26.603	24.869			15.005	10.998
			11.427	8.103	26.518	24.437			14.585	11.29
			11.611	8.054	26.56	24.724			15.096	11.076
			11.699	8.458	26.781	24.294			14.881	10.477
			11.278	8.554	26.434	24.98			14.91	11.434
			11.786	8.567	26.675	24.258			14.592	11.142
			11.264	8.645	27.101	24.523			14.91	10.449
			11.632	8.276	26.454	24.143			15.117	10.882
			10.753	8.845	26.837	24.128			14.563	11.077
			11.48	8.536	26.837	24.39			14.755	10.84
			11.018	8.278	26.889	24.507			14.667	11.305
			11.641	8.815	26.667	24.095			14.823	11.038
			11.541	8.806	26.532	24.836			14.882	10.874
			11.442	8.332	26.811	24.318			15.287	10.742
			11.316	8.085	26.179	24.268			14.689	11.046
			11.26	8.378	26.763	24.428			15.239	11.445
			11.037	8.246	26.55	24.552			14.535	10.802
			11.416	8.947	26.065	24.449			15.607	10.553
			11.275	7.887	27.024	24.588			14.606	11.03
			11.613	8.274	26.612	24.409			14.855	11.177
			11.509	8.372	26.925	25.002			14.765	11.345
			11.356	8.536	26.249	24.81			14.533	10.993
			11.314	8.97	26.906	24.688			14.739	11.077
			11.276	7.965	26.643	24.552			14.859	10.799
			11.297	8.603	26.909	24.877			14.658	10.585
			11.33	8.595	27.277	24.155			14.871	11.292
			11.617	8.343	27.239	23.973			15.063	10.935
			11.645	8.737	26.839	23.856			15.208	10.98
			11.532	8.137	26.603	24.714			15.41	10.636
			11.377	8.431	26.889	24.205			15.079	11.042
			11.376	8.871	25.901	24.419			15.105	10.688
			11.376	8.457	26.535	23.946			14.863	10.845
			11.483	8.536	26.047	23.377			15.055	10.81
			11.799	8.402	26.476	24.144			14.684	10.897
			11.539	8.432	27.017	24.281			14.974	10.945
			11.543	8.593	26.808	24.222			15.156	10.698
			11.435	8.621	27.015	23.937			14.702	10.74
			10.929	8.461	26.561	24.199			15.126	10.879
			11.174	8.674	26.399	24.275			15.161	11.095
			11.85	8.858	26.375	24.291			14.87	11.053
			10.787	8.562	27.219	24.448			15.115	11.094
			11.174	8.387	26.443	23.73			14.94	11.461
			11.193	8.91	26.328	24.556			14.811	10.729
			11.055	8.861	26.265	23.916			15.049	11.26
			11.422	9.514	27.059	24.349			14.97	11.012
			11.409	8.924	26.895	24.711			14.656	11.01
			11.295	8.942	26.55	24.27			15.341	11.165
			10.958	9.472	26.84	23.963			15.264	11.038
			11.655	8.778	26.694	24.379			14.815	11.24
			11.258	9.14	26.436	24.107			14.818	10.578
			11.176	9.143	26.709	24.892			14.509	11.482
			11.438	8.981	26.646	24.619			14.797	10.978
			11.405	8.872	26.646	24.158			15.278	10.836
			11.228	9.35	26.102	25.012			15.116	11.146
			11.507	9.274	26.599	24.431			15.029	10.62
			11.576	9.58	27.473	24.612			14.849	11.042
			10.887	10.093	26.235	24.881			15.037	11.345
			11.577	9.779	27.283	24.722			15.126	11.038
			11.48	9.525	26.242	24.993			15.064	11.23
			11.159	9.518	27.019	24.655			14.585	10.735
			11.666	9.313	26.899	24.561			14.829	11.427
			11.513	9.532	27.079	24.253			14.901	10.909
			11.455	9.256	27.411	24.479			14.748	11.024
			11.506	9.702	26.595	25.002			15.146	10.881
			11.301	9.632	27.233	23.923			15.097	11.177
			11.749	9.644	27.457	24.686			14.692	10.774
			11.47	9.297	26.58	24.696			14.763	10.684
			11.335	9.141	26.839	24.056			14.749	11.232
			11.442	10.008	27.687	24.989			14.792	11.06
			11.302	8.935	27.127	24.549			14.636	10.672
			11.258	9.736	27.488	24.498			15.142	10.449
			11.618	9.814	27.537	24.601			14.611	11.21
			11.424	8.843	27.369	24.244			14.842	10.963
			11.096	9.568	27.052	24.445			14.886	11.128
			11.447	9.851	27.66	23.974			14.871	10.929
			11.582	9.606	27.303	25.217			15.104	11.243
			10.962	10.198	27.12	24.494			15.112	10.888
			11.864	9.599	27.251	24.299			14.804	10.963
			10.839	9.44	27.004	24.46			15.23	11.001
			10.988	9.748	27.074	24.865			15.105	10.874
			11.227	9.324	27.076	24.367			15.104	10.832
			11.982	9.428	27.093	24.413			15.256	11.247
			11.444	9.487	27.358	24.553			15.194	11.299
			11.522	9.345	27.405	23.827			15.143	11.083
			10.988	9.383	27.928	24.986			15.309	10.823
			11.302	9.516	27.115	23.918			14.877	11.083
			11.496	9.358	27.642	24.228			14.733	10.909
			11.205	9.271	27.629	24.272			14.756	10.914
			11.152	8.972	26.907	24.181			15.247	11.178
			11.466	9.184	26.991	24.81			15.078	10.686
			11.395	9.256	27.346	24.1			14.637	10.858
			11.442	9.171	28.06	23.997			15.001	10.393
			11.397	8.632	27.162	24.184			15.256	11.184
			11.068	9.035	27.515	24.124			14.985	10.971
			11.407	8.53	27.537	24.505			14.73	11.043
			11.394	9.186	27.695	24.335			14.289	11.094
			11.313	9.223	28.143	24.493			14.743	11.098
			11.443	9.312	27.617	24.412			15.216	11.333
			11.414	9.316	27.519	24.229			15.02	11.294
			11.643	9.607	27.38	23.948			14.715	10.899
			11.237	8.961	27.387	23.754			14.852	10.892
			11.464	9.148	27.159	24.117			14.635	11.139
			11.17	8.632	27.607	24.125			14.763	11.273
			11.034	8.44	27.781	24.093			14.611	11.334
			11.174	9.078	27.577	23.977			14.696	11.173
			10.348	9.194	26.993	24.629			14.986	10.814
			10.669	9.013	27.324	24.509			14.922	11.445
			11.019	8.705	27.748	24.044			14.992	10.968
			10.876	8.708	27.175	24.239			15.071	11.225
			10.638	8.666	27.053	24.443			15.25	11.23
			10.727	8.998	27.565	24			14.785	11.165
			10.945	9.365	27.405	24.187			14.944	11.226
			11.249	9.063	27.29	23.975			14.886	10.799
			11.037	9.043	26.808	24.124			14.469	10.84
			10.773	8.724	27.12	23.761			14.639	10.948
			11.402	8.849	27.471	24.135			15.071	11.495
			11.509	9.388	27.986	24.586			14.782	10.972
			10.713	9.029	27.098	24.266			14.997	10.821
			11.085	8.78	27.569	24.609			14.587	11.139
			11.079	9.218	27.606	24.104			14.926	10.87
			11.089	8.708	27.485	24.378			14.81	11.422
			11.215	9.241	27.152	23.546			14.904	10.822
			10.701	9.737	27.362	24.378			14.711	10.811
			11.227	9.538	27.611	23.634			14.904	10.407
			11.323	10.049	27.18	24.365			14.819	10.582
			10.571	9.543	26.718	24.196			15.176	10.777
			11.075	10.586	26.819	24.159			14.393	11.005
			11.197	10.674	27.4	24.6			14.856	10.938
			11	10.504	26.947	25.103			14.962	10.559
			10.814	10.33	27.207	25.259			14.248	10.83
			11.208	10.236	26.973	24.074			14.864	10.787
			10.948	10.382	26.984	25.234			15.154	10.727
			11.176	10.098	27.55	24.347			14.401	10.871
			11.659	10.042	27.153	24.717			14.268	11.01
			10.799	10.265	27.019	24.697			14.788	11.058
			10.936	9.997	27.021	24.474			14.771	10.72
			10.977	9.908	27.13	24.7			15.076	10.692
			11.362	9.707	26.718	25.041			15.149	10.964
			10.962	10.143	27.173	24.758			14.718	11.088
			10.797	10.134	27.507	24.892			14.604	10.9
			10.98	9.573	27.402	24.883			14.64	10.859
			10.851	10.4	27.266	24.55			15.018	10.922
			10.564	9.317	27.298	24.696			14.557	10.713
			10.794	9.793	27.313	24.868			14.974	10.78
			10.66	10.222	27.01	25.35			14.704	10.752
			10.906	9.86	27.533	24.564			14.997	10.623
			10.713	9.48	26.888	25.314			14.702	10.501
			10.684	10.295	27.207	24.851			14.759	10.597
			10.861	9.602	27.208	25.13			14.862	11.215
			10.757	9.554	27.396	24.993			15.074	11.125
			10.701	9.522	27.06	24.873			14.274	10.709
			10.833	9.378	26.752	25.269			14.499	10.859
			10.433	9.468	26.734	24.494			15.078	10.89
			10.861	9.222	26.565	24.43			14.759	10.533
			10.4	8.888	26.936	24.853			15.197	11.248
			10.601	9.671	27.347	24.312			14.613	10.95
			10.94	9.421	26.935	24.879			14.708	10.492
			10.891	9.644	26.826	24.472			15.264	10.855
			10.598	9.576	26.499	24.519			14.357	10.605
			11.015	9.323	27.171	24.542			14.181	10.731
			10.557	9.762	27.372	24.833			14.491	10.855
			10.147	9.856	26.733	24.881			14.514	10.52
			10.423	9.061	26.851	24.91			14.615	10.383
			10.858	9.399	27.017	24.435			14.628	10.451
			10.387	9.617	27.184	24.279			14.855	10.789
			10.658	8.906	26.592	24.5			14.585	10.997
			10.703	9.333	26.605	24.412			14.46	11.023
			10.589	9.585	26.786	24.058			14.518	10.449
			10.272	8.853	27.05	24.737			14.636	10.979
			10.646	8.957	26.858	24.064			14.807	10.834
			10.709	8.917	26.657	24.336			14.696	11.228
			9.926	9.096	26.568	23.945			14.92	10.111
			10.728	8.812	26.642	24.832			14.542	10.429
			10.376	8.715	25.957	24.516			14.744	11.076
			10.557	8.92	26.918	24.202			15.009	10.485
			10.712	9.292	27.006	24.491			14.232	10.426
			10.941	8.779	26.785	24.317			14.927	10.516
			10.54	8.92	26.037	24.089			15.182	10.606
			10.444	9.088	26.848	24.099			14.825	10.688
			10.247	9.308	26.466	24.08			14.728	10.828
			10.455	8.931	26.422	24.018			15.362	10.429
			10.712	9.159	26.833	24.126			14.703	10.755
			11.014	8.917	26.77	23.767			14.408	10.84
			10.754	8.816	26.383	24.316			14.785	10.959
			10.35	9.018	26.632	24.17			14.466	10.524
			10.255	9.212	26.707	24.059			14.603	10.62
			10.336	9.107	26.602	24.254			14.349	10.32
			10.855	9.278	26.704	23.726			15.684	10.243
			10.981	8.551	26.309	24.07			14.785	10.422
			10.31	9.218	26.333	23.978			14.613	9.781
			10.515	9.073	26.675	23.989			14.587	10.499
			10.47	9.311	26.437	24.275			15.101	10.419
			10.598	8.808	26.269	24.266			14.736	10.343
			10.632	9.565	26.258	24.721			14.65	10.455
			10.684	9.276	26.252	23.52			14.554	10.265
			10.716	9.238	26.39	23.974			14.479	10.325
			10.444	8.79	26.712	23.768			14.42	10.772
			10.369	9.007	26.612	24.699			14.588	10.53
			10.59	8.984	26.859	24.225			14.382	10.428
			10.762	9.076	26.62	23.776			14.579	10.352
			10.378	8.67	26.426	24.636			15.142	10.096
			10.776	8.95	26.265	24.529			14.687	10.796
			10.399	8.667	26.008	24.454			15.042	10.716
			10.531	8.584	26.22	23.78			14.583	10.404
			10.777	9.149	26.617	24.689			14.648	9.957
			11.088	8.897	26.146	24.611			14.033	10.291
			10.317	9.335	26.261	24.279			14.78	10.103
			10.135	8.815	26.401	24.767			14.442	10.44
			10.519	8.808	26.157	24.303			14.673	10.141
			10.411	9.071	26.516	24.515			14.211	10.299
			10.011	9.365	26.3	24.884			14.421	10.152
			10.397	9.073	26.423	24.243			14.479	10.232
			10.315	8.771	26.454	24.518			14.632	10.185
			10.274	9.143	26.638	24.424			14.356	10.552
			9.944	9.074	26.946	24.637			15.012	10.691
			10.026	9.036	26.232	24.339			14.573	10.384
			10.489	9.141	26.815	24.658			14.922	10.167
			10.223	8.321	25.952	24.675			14.406	10.758
			10.277	8.621	25.96	23.801			14.91	10.142
			9.835	8.582	26.26	24.827			15.503	9.981
			10.645	8.996	26.982	24.658			15.473	10.417
			10.399	8.308	26.301	24.14			14.715	10.677
			10.545	8.849	26.356	24.343			14.982	10.395
			10.586	9.099	26.476	24.95			14.997	10.66
			10.811	8.632	26.378	24.155			15.449	10.346
			10.272	9.055	26.447	24.669			15.167	10.383
			9.934	9.078	26.172	24.655			14.912	10.541
			10.356	8.061	27.053	24.515			14.796	11.017
			10.576	8.74	26.511	25.061			14.882	10.307
			10.037	7.816	26.503	24.763			15.386	10.514
			10.639	8.668	26.623	25.07			15.339	10.508
			9.986	8.461	26.448	24.964			14.892	10.589
			10.083	8.611	26.87	24.538			15.068	10.243
			10.827	9.088	26.312	24.989			15.113	10.15
			10.18	8.465	26.973	25.065			14.834	9.721
			10.153	8.349	26.4	24.511			14.732	10.148
			10.526	9.244	26.668	24.365			14.784	10.818
			10.728	8.944	26.602	24.94			14.904	10.948
			10.734	8.547	27.255	24.173			15.042	10.825
			11.042	8.864	26.304	24.905			14.916	10.841
			10.966	8.737	26.713	24.632			15.323	10.507
			10.206	8.782	26.32	24.769			15.143	10.597
			10.597	8.714	27.551	24.496			14.6	10.032
			10.526	8.349	26.533	24.442			14.975	10.467
			10.391	9.084	27.09	24.312			14.598	10.32
			10.335	8.648	26.521	24.092			14.372	10.53
			10.478	8.324	26.61	24.647			15.037	10.281
			10.485	8.786	27.009	24.949			14.838	10.455
			10.132	8.841	26.892	24.258			15.263	10.767
			10.261	8.771	27.279	24.328			14.429	10.737
			10.404	9.36	27.059	24.205			15.592	10.691
			10.52	8.495	26.676	24.991			14.397	10.796
			10.254	8.357	27.076	24.222			15.191	10.761
			10.583	8.459	26.914	24.187			14.324	10.56
			10.186	9.212	26.823	24.125			14.982	9.991
			10.791	8.524	26.982	24.305			14.836	10.13
			10.412	8.272	27.063	23.89			15.334	10.69
			10.417	8.342	26.964	24.494			14.548	10.333
			10.195	8.464	26.517	24.286			14.833	10.12
			10.057	9.24	26.943	24.295			14.513	9.994
			10.131	9.099	26.819	24.567			14.74	10.298
			10.187	8.566	26.646	24.382			15.33	10.393
			10.583	8.75	27.041	24.644			14.814	10.361
			10.292	9.1	27.105	24.35			14.639	10.724
			10.872	8.976	26.781	23.927			14.413	10.494
			10.57	8.458	26.965	24.648			15.07	10.216
			10.571	8.603	27.009	24.166			14.243	10.095
			10.024	8.944	26.821	24.501			14.855	10.092
			10.242	8.705	26.723	24.827			15.104	10.915
			9.721	9.11	26.885	24.682			14.989	10.23
			9.844	8.854	27.009	25.126			14.728	10.722
			10.186	8.584	26.848	24.564			14.33	10.217
			10.251	8.683	26.502	24.166			15.127	10.384
			10.482	8.944	26.715	24.68			15.201	10.318
			9.785	8.696	27.247	24.616			14.946	10.687
			10.07	8.756	27.408	24.685			15.227	11.058
			10.056	8.812	26.7	24.928			14.698	10.024
			9.893	8.693	26.517	24.755			14.602	10.357
			9.541	8.738	27.075	25.206			14.749	10.818
			10.085	8.48	26.663	24.883			14.62	10.776
			10.456	8.08	27.032	24.89			15.035	10.763
			10.266	8.845	26.658	24.899			15.163	10.732
			10.065	8.86	26.807	24.725			14.786	10.29
			10.228	9.033	26.704	24.866			15.165	9.798
			10.101	8.464	26.493	24.176			14.617	10.989
			10.112	8.776	26.647	24.253			14.821	10.695
			9.53	8.798	27.126	25.071			15.048	10.818
			9.784	8.733	26.489	24.467			15.074	11.107
			9.831	8.92	26.907	24.877			14.816	11.415
			9.764	8.794	26.84	24.41			14.546	10.724
			10.169	8.612	26.84	24.475			14.892	10.524
			10.194	9.067	26.891	24.408			14.647	10.488
			9.445	9.046	26.993	24.615			14.778	10.236
			9.847	8.958	26.965	24.976			15.146	10.843
			10.537	8.835	26.577	24.861			14.94	10.477
			10.261	9.025	26.927	25.001			14.996	10.718
			10.191	8.764	27.034	24.792			14.877	10.74
			9.925	8.626	26.785	24.651			14.975	10.501
			10.378	8.711	26.994	24.287			14.613	10.877
			9.325	8.567	26.631	24.599			14.592	11.02
			9.512	8.679	26.865	24.908			14.866	10.959
			10.223	8.506	26.823	24.706			14.873	10.65
			10.048	8.894	26.878	24.94			14.685	10.318
			9.723	8.468	27.284	24.172			15.101	10.262
			9.673	8.436	26.386	23.967			14.814	10.246
			10.102	8.387	26.796	24.534			14.458	10.873
			10.202	8.632	26.946	24.421			14.687	10.542
			10.397	8.282	26.572	24.247			14.475	10.673
			9.568	8.761	26.834	24.242			15.042	11.038
			9.918	8.382	26.712	24.335			15.202	10.295
			10.014	8.372	26.426	24.416			14.889	10.785
			9.914	9.076	26.111	24.457			14.996	10.772
			10.227	8.698	26.771	24.618			14.439	11.016
			10.202	8.281	26.568	24.144			14.771	10.539
			9.992	8.384	26.877	24.21			14.93	11.229
			9.646	7.904	26.583	24.336			14.581	10.83
			10.249	8.435	26.619	24.434			14.654	10.185
			10.121	8.51	26.811	24.261			14.982	10.641
			10.04	8.623	26.884	24.248			14.9	10.914
			10.121	8.224	26.716	24.349			14.695	10.639
			9.746	8.476	26.531	24.014			14.99	10.43
			10.25	8.343	26.371	24.345			14.967	10.657
			10.035	8.567	27.002	24.255			14.62	10.63
			10.121	8.141	26.936	24.04			15.064	10.927
			10.079	8.44	26.925	23.901			15.086	10.306
			9.228	8.384	26.79	24.084			14.863	10.804
			9.698	8.854	27.017	24.402			14.833	10.212
			10.037	8.474	26.683	23.977			14.672	10.964
			10.262	8.727	26.487	24.103			15.29	10.717
			9.831	8.345	26.933	23.83			14.853	10.567
			9.626	8.658	27.015	23.903			15.06	10.601
			10.186	8.414	27.115	24.161			14.936	10.694
			9.94	8.906	26.348	23.675			14.626	10.817
			10.698	8.581	26.823	23.904			14.729	11.038
			10.083	8.32	26.762	24.406			14.737	10.389
			10.076	8.403	26.078	23.996			14.849	11.038
			10.262	8.569	26.8	24.239			15.28	10.57
			9.809	8.409	27.358	24.03			14.838	10.466
			10.408	7.96	26.848	24.003			14.346	10.832
			10.116	8.088	26.654	24.498			14.656	10.933
			9.768	8.663	26.619	24.292			14.595	11.185
			10.725	8.417	27.204	24.681			14.393	11.046
			10.078	8.357	26.584	24.275			14.487	10.965
			9.698	8.178	26.583	24.669			14.73	10.991
			9.874	7.976	26.793	24.664			14.96	10.344
			9.43	8.831	26.872	24.523			14.767	10.329
			10.25	8.727	27.09	24.242			14.561	10.602
			10.391	8.257	26.807	24.958			15.29	10.866
			10.128	8.175	26.72	24.272			14.812	10.507
			9.949	7.751	27.305	25.232			14.711	10.68
			9.549	8.754	26.495	24.423			15.308	10.815
			10.698	8.504	26.839	25.057			14.689	10.683
			9.713	8.039	26.572	24.943			14.438	10.511
			10.213	8.1	26.837	24.593			14.599	11.385
			9.962	8.556	26.807	24.524			14.6	11.117
			9.766	8.005	26.463	25.035			14.725	11.217
			10.34	8.223	26.672	25.105			14.873	10.772
			10.346	8.358	26.797	24.618			15.041	10.556
			9.926	8.234	26.931	24.426			14.546	10.919
			9.814	8.443	26.352	25.074			15.008	10.664
			9.807	8.724	26.536	24.64			15.127	11.09
			9.641	8.651	26.441	24.382			14.643	11.088
			10.37	8.453	26.733	24.858			15.06	11.503
			9.821	8.625	26.745	24.383			14.989	10.883
			9.695	8.5	26.625	24.734			15.014	10.863
			9.809	8.341	26.58	24.496			14.875	10.638
			10.27	8.276	26.328	24.402			14.967	11.065
			10.04	8.723	26.775	24.762			14.763	10.06
			9.568	8.339	26.994	25.23			15.334	10.969
			9.628	8.697	26.465	24.614			14.655	10.795
			9.934	8.244	26.388	24.751			14.912	11.058
			9.481	9.003	26.587	24.137			14.825	11.708
			10.05	8.551	26.687	24.85			14.948	10.956
			9.739	8.181	26.462	24.835			15.324	11.019
			9.645	8.029	26.686	24.855			15.321	11.226
			10.365	8.764	26.727	24.233			15.243	11.054
			10.238	8.27	27.852	24.815			15.16	10.624
			9.945	8.149	26.313	24.288			14.878	11.062
			10.216	8.816	26.66	24.744			14.942	10.848
			9.934	8.593	26.125	23.863			15.466	11.334
			10.434	8.457	26.294	24.609			15.215	10.769
			10.135	8.626	26.795	24.145			14.595	11.118
			9.87	8.506	26.624	24.404			15.053	11.045
			10.101	8.144	26.632	23.82			15.241	11.364
			9.962	8.432	26.36	24.174			14.548	10.763
			9.908	8.805	26.749	24.045			14.972	11.262
			10.026	8.932	26.301	24.875			14.953	10.649
			9.989	8.263	26.169	24.298			14.516	11.054
			10.317	8.048	26.671	24.225			15.09	10.939
			10.4	8.358	26.814	24.01			14.589	10.563
			10.246	8.1	26.283	24.63			14.873	10.938
			10.18	8.536	26.647	24.702			15.231	11.568
			10.589	8.903	26.646	24.452			14.759	10.978
			10.612	8.786	26.608	24.553			15.206	11.351
			10.055	8.511	26.544	24.328			14.956	11.215
			10.063	8.566	26.643	24.343			15.057	10.71
			10.68	8.477	26.459	24.108			14.384	10.512
			10.238	8.428	27.021	24.041			14.494	10.965
			10.686	8.282	26.617	24.329			14.453	10.773
			10.508	8.343	26.804	24.211			14.907	11.11
			11.07	8.808	26.782	24.231			14.803	11.113
			11.222	8.129	26.645	24.257			14.565	11.28
			10.95	9.018	26.471	23.878			14.96	10.959
			10.944	8.895	26.271	23.949			14.89	10.959
			10.262	8.906	26.495	23.76			14.62	11.412
			10.197	8.856	27.225	23.662			14.87	11.529
			11.011	8.617	26.91	24.125			14.451	11.05
			10.329	8.867	26.79	23.547			14.832	10.873
			9.798	8.578	26.81	24.124			14.905	11.185
			9.999	8.524	26.462	23.658			14.674	11.135
			10.115	8.204	26.957	24.454			14.76	10.826
			10.124	8.592	26.843	24.579			15.09	11.135
			9.619	8.544	26.982	24.412			14.775	10.99
			9.822	8.391	26.839	24.371			15.176	10.95
			10.234	8.662	26.23	24.487			14.379	10.728
			10.121	8.52	26.401	24.57			15.347	10.696
			10.419	8.371	26.745	24.292			14.577	10.815
			9.956	8.622	26.657	24.563			14.622	10.742
			10.367	8.894	26.801	24.188			15.042	10.84
			11.114	8.731	26.601	24.696			15.169	10.57
			10.173	8.658	26.554	24.288			15.039	11.14
			10.067	8.453	26.403	25.112			14.977	11.284
			10.833	8.617	26.485	24.943			14.678	10.646
			10.545	8.754	26.833	24.538			14.833	10.84
			10.803	8.342	26.757	24.474			14.561	10.761
			10.581	8.249	26.326	25.093			14.905	10.987
			9.59	8.379	26.627	24.892			14.784	11.012
			10.057	8.378	26.976	24.648			14.654	11.168
			9.807	7.88	26.217	25.174			14.207	11.356
			9.967	8.58	26.922	25.041			14.885	11.099
			9.743	8.666	26.756	24.702			15.06	11.195
			10.53	8.518	26.349	24.982			14.938	11.094
			9.698	8.145	25.876	24.702			14.44	11.677
			9.846	8.065	26.777	25.222			14.36	11.336
			9.903	8.248	26.617	24.803			15.308	10.918
			10.05	8.234	26.495	25.127			14.84	11.162
			10.322	8.27	26.609	25.098			14.867	10.994
			10.011	7.894	26.399	24.781			15.071	10.826
			10.132	7.85	26.845	24.614			15.117	11.513
			9.77	8.502	26.602	25.354			15.215	11.886
			9.605	8.107	26.493	24.787			14.692	10.911
			9.824	8.502	26.606	24.796			15.272	11.213
			9.706	8.309	25.903	24.707			14.702	11.103
			9.684	8.126	26.29	25.405			14.855	10.889
			9.698	8.623	26.419	24.891			15.068	11.166
			9.945	7.808	26.406	24.612			15.419	11.083
			10.096	8.321	26.825	25.061			14.695	11.252
			10.1	8.137	26.452	24.548			15.204	10.724
			9.609	8.07	26.617	24.991			14.907	11.501
			9.594	8.75	26.876	24.943			14.36	11.008
			9.828	8.097	26.774	24.07			14.967	11.03
			9.688	8.196	26.17	24.729			14.977	11.241
			9.813	8.569	26.632	25.024			14.867	11.319
			9.746	8.017	26.252	24.869			14.324	11.084
			9.65	8.007	26.771	24.836			14.971	11.207
			10.412	8.634	26.784	24.504			14.896	11.208
			8.94	7.882	26.518	24.638			15.186	10.785
			9.351	8.432	27.517	24.382			14.62	11.061
			9.844	7.958	27.02	24.649			14.58	10.86
			10.303	8.17	26.443	24.781			14.581	11.17
			9.673	8.14	26.61	24.7			14.681	10.666
			9.721	8.327	26.243	24.435			14.983	10.69
			9.419	8.017	26.429	23.978			14.732	10.909
			9.69	8.821	26.672	24.34			14.591	11.042
			9.791	8.361	26.352	24.202			14.704	11.031
			9.76	8.623	26.682	24.35			14.62	11.319
			9.32	8.413	26.795	24.133			14.606	11.148
			10.071	8.53	26.274	23.535			14.535	10.974
			10.347	8.54	26.433	24.406			14.413	10.754
			9.19	8.416	26.286	24.147			15.113	10.687
			10.117	8.328	26.357	24.107			15.332	10.993
			10.117	8.085	26.294	24.21			14.76	11.448
			9.69	8.754	26.438	24.298			14.443	10.817
			9.495	7.824	26.272	24.189			15.232	11.06
			10.033	8.313	26.866	24.023			15.079	11.146
			10.1	8.028	26.818	24.239			14.531	11.208
			9.393	7.774	26.709	24.299			14.874	10.77
			9.649	8.151	26.711	23.942			14.785	10.976
			10.098	7.822	26.366	24.06			15.09	10.841
			8.929	7.637	26.572	23.86			14.544	10.819
			9.525	8.308	26.509	24.045			14.533	11.056
			9.854	8.177	26.674	23.879			14.676	11.378
			9.885	8.058	26.768	24.279			14.936	10.527
			10.102	8.387	26.719	24.302			15.071	10.907
			9.693	8.226	26.419	24.011			14.933	10.759
			9.647	8.573	26.487	24.386			14.751	10.705
			9.882	8.19	26.433	23.776			14.751	10.724
			9.731	8.522	26.447	24.014			14.647	11.226
			9.638	8.283	26.382	24.538			15.075	10.982
			9.762	8.192	26.008	23.854			14.76	10.752
			9.299	8.439	26.025	24.229			14.808	10.702
			9.769	8.223	26.634	24.266			15.046	10.975
			10.186	8.515	26.799	24.07			14.626	10.463
			9.56	8.289	26.477	23.957			14.778	11.18
			9.478	8.402	25.817	24.368			14.648	11.127
			9.583	8.457	26.395	23.834			14.646	10.327
			9.719	8.197	26.176	24.257			14.84	11.207
			9.988	8.057	26.078	24.051			14.994	11.006
			9.279	8.014	26.077	24.335			14.825	10.413
			9.948	8.358	26.808	24.093			14.61	10.598
			9.537	8.253	26.65	24.719			14.528	10.818
			9.54	8.683	26.491	24.383			15.138	10.834
			9.955	8.067	26.601	24.428			14.892	10.668
			10.005	8.166	26.621	24.143			14.762	10.714
			9.376	8.592	26.487	24.594			15.175	10.724
			9.79	7.934	26.702	24.548			14.926	10.971
			9.735	8.72	26.507	24.684			14.94	10.732
			9.669	8.444	25.911	24.875			15.273	10.893
			9.484	8.282	26.417	24.717			14.711	10.725
			9.654	8.547	27.09	24.542			14.91	11.12
			9.451	7.733	26.33	24.935			14.755	10.709
			8.675	7.965	26.654	24.356			14.796	10.838
			9.684	8.009	26.658	24.677			15.098	10.731
			9.271	8.201	26.76	24.493			14.83	10.843
			9.439	8.178	26.624	25.263			14.339	10.974
			10.097	8.26	26.599	25.255			14.708	10.838
			9.297	7.684	26.748	24.391			15.673	10.81
			9.197	7.818	26.433	24.886			14.916	10.688
			9.904	8.096	26.257	24.756			14.554	10.957
			9.436	8.593	26.177	24.581			15.124	11.282
			9.703	8.524	26.157	24.265			14.781	10.649
			9.836	7.27	26.455	24.803			15.001	10.47
			9.508	8.558	26.462	24.373			15.124	10.576
			9.612	8.423	26.448	24.987			14.773	10.404
			9.325	8.477	26.74	24.45			14.743	10.908
			9.906	7.977	26.388	24.404			15.142	10.654
			9.567	8.394	26.322	24.253			14.703	10.93
			9.432	8.581	26.551	24.647			14.55	10.617
			9.201	8.472	26.315	25.333			15.003	10.972
			9.71	8.287	26.448	24.765			15.097	10.851
			8.999	7.667	26.048	24.207			14.979	10.808
			9.484	8.488	26.25	24.217			14.852	10.426
			9.463	8.369	26.45	24.615			15.03	10.852
			9.971	7.984	27.156	24.526			14.594	10.83
			9.773	8.573	26.333	24.649			14.191	10.752
			9.658	8.016	26.669	24.688			15.141	10.69
			9.594	8.372	26.228	24.437			14.763	10.795
			9.152	8.666	26.493	24.409			14.501	10.605
			9.421	8.285	26.425	24.953			14.905	10.489
			9.537	8.371	26.099	24.056			15.299	10.834
			10.162	8.49	26.421	24.415			14.661	11.026
			9.09	8.317	26.704	24.108			14.393	10.853
			9.873	8.5	26.777	24.202			14.832	11.035
			9.292	8.024	26.642	24.276			15.015	10.696
			9.54	7.562	26.707	23.837			14.636	10.968
			9.876	7.622	26.731	23.732			14.933	10.765
			10.321	8.057	26.355	24.236			14.487	11.297
			9.753	7.946	27.141	23.989			14.997	10.684
			9.622	7.56	26.542	24.312			15.031	10.59
			9.929	8.376	26.341	23.85			14.816	10.828
			9.403	7.854	26.315	24.085			14.896	11.051
			9.841	8.315	26.564	23.669			14.836	11.234
			10.191	7.964	26.861	23.919			15.076	10.927
			9.889	7.848	26.252	24.154			14.704	11.064
			9.626	8.072	25.93	24.336			14.33	10.986
			10.097	7.89	26.481	23.614			14.759	11.015
			10.288	7.902	26.422	23.448			14.651	11.255
			10.086	7.775	26.587	24.022			14.785	11.293
			9.911	8.05	26.698	24.089			14.782	11.109
			10.033	8.306	26.639	24.128			14.305	11.161
			10.001	8.263	26.685	24.46			14.729	10.972
			9.873	8.059	26.702	24.463			14.967	11.271
			9.896	7.809	26.744	24.228			15.211	11.024
			10.176	8.24	26.65	24.206			14.86	10.6
			9.638	8.64	27.181	23.946			14.856	10.778
			9.914	8.412	26.946	24.645			14.423	10.899
			9.999	7.767	26.242	24.306			15.023	10.661
			9.355	8.025	26.345	24.073			14.957	10.935
			9.706	8.439	26.528	24.248			15.055	10.896
			9.657	7.98	26.573	24.471			14.998	11.073
			9.522	8.238	26.883	24.52			14.365	11.14
			9.552	8.235	26.735	24.541			14.643	10.811
			9.492	7.482	26.592	24.604			14.604	11.03
			9.511	8.364	26.764	24.188			15.253	11.135
			9.777	8.238	26.368	24.416			14.919	10.893
			9.915	8.199	26.45	24.144			15.007	10.627
			10.067	8.1	26.214	24.338			15.018	10.671
			9.548	8.287	26.988	24.023			15.351	11.232
			9.753	8.162	26.455	25.013			14.628	11.172
			9.542	8.487	26.87	24.265			15.206	10.597
			10.177	8.48	26.595	24.961			15.1	11.413
			9.261	7.983	26.283	24.836			15.05	11.21
			9.658	7.703	26.382	24.55			15.209	10.77
			9.488	8.102	26.623	24.394			15.068	10.863
			9.508	8.468	25.885	24.213			15.078	10.632
			9.676	7.646	26.396	24.211			14.737	11.359
			9.825	8.672	26.822	24.609			15.097	10.979
			10.313	7.935	26.817	24.32			14.838	10.372
			9.713	8.995	26.491	24.041			14.659	11.125
			9.862	8.265	26.417	24.228			14.988	10.86
			9.979	8.746	26.707	24.096			14.681	10.657
			9.396	8.537	26.338	24.702			14.554	10.448
			9.727	8.647	25.92	24.313			14.882	11.443
			10.078	8.492	26.241	24.472			14.849	11.398
			9.824	8.689	26.158	24.563			15.089	11.378
			10.067	8.224	26.665	23.905			14.666	11.081
			9.29	8.137	26.784	23.886			14.554	11.273
			10.365	8.214	26.341	24.984			14.866	10.361
			9.938	8.468	26.232	24.512			14.609	10.838
			9.346	8.674	26.128	24.454			14.114	10.357
			9.51	8.544	25.949	24.18			14.688	10.905
			10.268	8.66	26.047	24.379			14.793	10.735
			9.858	8.433	26.454	25.1			14.646	10.61
			9.62	9.011	26.399	24.394			14.672	10.533
			9.684	8.554	25.86	24.685			15.035	10.893
			9.496	8.42	26.122	24.437			14.67	11.008
			9.441	8.939	26.902	23.982			14.435	10.743
			10.259	8.316	25.981	24.633			14.867	10.339
			9.904	8.935	26.271	24.537			14.47	10.968
			10.261	8.668	26.734	25.354			14.812	11.03
			9.497	8.746	26.205	24.036			14.804	10.348
			9.889	8.5	26.705	24.476			15.071	10.995
			10.094	8.201	26.201	23.886			15.065	10.564
			9.863	8.641	26.465	24.471			15.161	11.64
			10.076	8.276	26.463	25.043			14.871	10.59
			10.311	8.214	26.175	24.482			14.477	10.395
			9.974	8.311	26.252	24.346			14.963	10.953
			9.714	8.612	26.279	23.945			14.836	10.927
			10.009	8.117	27.059	24.313			15.014	10.38
			10.172	8.589	26.983	24.632			14.403	10.597
			9.654	8.708	26.883	24.511			14.539	10.946
			9.658	8.651	26.467	24.292			14.611	10.557
			9.863	8.192	26.385	24.457			14.673	10.044
			9.869	8.464	27.042	24.018			15.105	10.95
			9.96	8.244	27.039	24.276			15.138	10.404
			10.03	8.966	26.837	24.644			14.7	10.71
			9.822	8.78	26.477	23.964			15.122	11.09
			9.854	8.361	26.318	24.759			14.92	10.978
			10.048	8.169	26.208	23.948			15.282	10.65
			9.738	8.644	26.877	23.78			14.561	11.244
			10.25	8.316	26.542	23.959			15.082	11.019
			10.024	8.847	26.569	24.798			15.175	11.12
			9.635	8.752	26.785	24.096			14.997	11.117
			9.639	8.473	26.547	24.356			14.391	11.068
			9.977	8.648	26.502	24.5			14.678	10.769
			9.607	8.794	26.603	24.743			14.899	11.314
			9.731	8.327	26.705	24.145			14.268	10.804
			9.917	8.6	26.704	24.421			14.762	11.056
			9.769	8.994	26.3	24.537			14.832	10.658
			9.47	8.831	26.43	24.77			14.823	10.915
			9.798	8.487	26.683	24.865			14.466	11.019
			9.818	8.317	26.647	24.7			14.849	11.33
			9.467	8.07	26.12	24.56			15.269	10.223
			9.936	8.406	26.363	24.162			14.804	11.073
			9.613	8.708	26.44	24.891			14.722	10.871
			9.529	8.909	27.164	24.161			14.944	11.019
			9.724	8.79	26.806	24.647			15.093	10.694
			9.728	8.658	26.372	24.592			14.822	10.746
			9.22	8.813	26.434	24.866			14.836	10.556
			10.34	8.361	26.557	24.27			15.247	11.24
			10.026	7.841	26.913	24.886			14.863	11.173
			9.841	8.544	26.77	25.109			14.749	10.905
			10.008	8.666	26.528	24.21			15.174	10.488
			9.635	9.147	26.43	24.744			14.948	10.597
			9.678	8.957	26.627	24.571			15.331	10.937
			9.183	9.364	25.927	24.725			14.948	11.258
			9.826	9.496	25.957	25.067			14.979	10.81
			9.363	9.412	26.155	25.347			15.033	10.813
			9.712	9.271	26.674	24.634			14.531	11.11
			9.889	9.574	26.249	24.453			15.035	10.586
			9.462	9.84	26.434	24.626			15.07	11.502
			10.259	9.916	25.979	24.77			15.237	11.341
			9.41	9.242	27.023	24.745			15.153	10.653
			9.454	9.334	26.719	24.298			15.119	11.162
			9.658	9.544	26.712	24.755			14.801	11.163
			9.493	9.133	27.204	24.321			14.529	11.125
			9.701	9.666	26.729	24.468			14.852	10.332
			9.736	9.276	26.507	24.383			14.773	10.546
			9.676	9.387	26.22	24.619			14.73	11.021
			9.649	9.339	26.36	24.08			14.97	11.263
			9.478	8.955	26.774	24.875			14.988	10.976
			9.78	9.162	26.643	24.847			14.472	10.479
			9.54	8.969	26.535	24.68			15.252	11.402
			9.932	9.052	26.265	24.092			15.037	11.204
			9.505	8.918	26.219	23.9			14.899	10.683
			9.398	8.607	26.77	24.163			14.963	10.822
			9.664	9.078	25.959	23.831			14.633	10.931
			9.363	9.333	26.132	24.636			15.004	11.196
			9.598	8.973	26.518	24.442			15.007	10.645
			9.923	10.047	25.938	24.413			14.576	10.874
			9.664	9.678	26.099	24.579			14.676	10.468
			9.902	9.598	26.183	24.663			15.035	11.226
			9.294	10.158	26.757	24.189			14.792	10.72
			9.541	9.86	26.159	24.424			15.022	10.761
			9.492	10.366	26.697	24.199			14.536	11.367
			9.414	11.047	26.039	24.318			14.792	10.522
			9.609	10.797	26.568	24.568			14.997	10.523
			9.28	10.94	26.085	24.474			15.113	11.166
			9.8	10.659	26.352	24.45			15.053	11.185
			9.503	10.709	26.224	23.756			15.133	10.661
			9.593	10.407	26.368	24.487			14.403	10.877
			9.164	9.857	26.628	24.394			14.923	10.983
			9.443	11.086	27.391	23.842			14.899	10.709
			9.867	10.298	26.524	24.382			14.756	11.047
			9.574	9.93	26.535	24.32			14.734	11.193
			9.518	10.387	26.881	24.023			14.04	11.096
			9.377	10.175	26.57	23.912			14.763	10.894
			9.607	10.883	26.011	24.519			15.083	10.896
			9.643	10.875	27.059	23.897			14.808	11.585
			9.387	10.914	26.661	23.934			14.967	10.53
			9.418	11.002	26.723	24.699			15.085	11.36
			9.574	11.205	26.883	24.505			14.897	11.356
			9.656	11.207	26.533	24.419			15.011	11.127
			9.501	10.914	26.95	24.268			15.194	11.094
			9.78	11.065	26.544	24.243			15.183	10.864
			9.82	11.585	26.3	24.231			14.67	10.822
			9.436	11.671	26.445	24.08			14.39	10.956
			10.467	12.523	26.79	23.876			14.972	11.086
			9.493	13.544	26.063	24.041			15.014	11.402
			9.843	14.115	26.898	24.118			14.896	11.696
			9.754	13.851	26.54	23.901			14.92	10.98
			10.117	15.028	26.581	24.294			14.527	11.192
			9.881	15.468	27.03	24.119			14.952	11.413
			9.612	14.711	26.521	24.651			15.18	11.148
			9.891	14.431	26.219	24.205			15.019	10.729
			9.028	13.723	26.679	24.986			14.903	11.345
			9.133	13.417	26.656	24.012			14.728	11.28
			9.391	13.187	26.687	24.442			14.771	10.759
			10.063	12.475	26.551	23.96			14.937	11.012
			10.529	11.859	26.804	24.545			15.011	11.163
			10.071	11.344	26.775	24.741			14.61	10.666
			10.243	12.535	27.005	24.825			14.751	11.727
			10.081	12.284	26.516	24.995			14.502	11.581
			9.623	13.649	27.075	24.623			15.067	10.789
			10.162	14.349	26.668	24.682			14.656	11.195
			9.766	14.666	26.544	24.56			14.63	11.05
			9.63	13.78	26.704	24.788			14.791	11.488
			9.323	12.13	26.147	25.01			14.877	11.056
			9.392	12.554	26.873	24.579			14.818	11.448
			9.765	11.809	26.674	25.093			15.074	11.195
			9.601	11.53	26.991	24.663			14.937	10.982
			9.654	11.315	26.324	24.807			14.661	11.603
			9.841	11.715	26.873	24.354			15.05	10.606
			9.705	12.291	26.452	24.909			14.926	11.624
			9.665	13.442	26.037	24.794			15.161	11.363
			9.638	14.339	26.953	24.129			14.815	11.03
			9.934	15.214	26.632	24.697			14.936	11.457
			9.709	14.805	26.645	24.795			14.693	11.161
			9.777	13.676	26.795	24.546			14.279	11.476
			9.968	12.017	26.983	24.737			14.622	11.314
			9.452	11.194	26.363	24.913			15.107	11.487
			9.795	9.972	27.07	24.791			14.847	11.016
			9.327	8.737	26.081	25.087			15.12	11.59
			10.132	8.245	26.99	24.351			14.423	11.519
			9.582	7.585	26.892	24.774			14.693	11.505
			9.971	7.748	26.806	24.854			14.853	11.308
			9.376	7.09	26.359	24.767			15.011	11.184
			9.623	7.764	26.4	24.34			14.882	11.21
			9.766	7.945	26.58	24.721			14.78	11.546
			9.807	7.79	26.5	24.313			15.252	11.353
			9.716	8.183	26.518	24.831			14.989	11.79
			9.99	7.737	26.206	24.857			14.945	11.58
			9.493	7.818	26.61	24.452			15.012	11.818
			9.781	7.811	26.451	24.043			14.252	11.651
			10.015	7.677	26.841	24.623			14.636	11.129
			9.775	8.011	26.968	24.372			14.811	11.577
			9.084	7.714	26.749	24.438			14.152	11.334
			9.895	8.223	26.388	24.702			14.979	11.162
			9.631	7.303	26.183	24.765			14.174	11.285
			9.615	8.089	26.161	24.092			14.938	10.692
			9.57	8.408	26.711	24.707			15.016	11.409
			9.683	8.577	26.768	24.261			14.632	11.647
			9.669	9.263	26.441	24.43			14.886	11.825
			9.97	9.125	26.784	24.161			14.189	10.901
			9.377	9.229	25.956	24.446			15.228	11.432
			9.956	9.122	26.502	24.351			14.84	11.491
			9.185	9.287	26.423	24.416			14.889	11.598
			9.163	8.977	26.866	24.221			14.951	11.334
			9.678	8.962	26.408	23.989			14.484	11.3
			9.781	9.326	26.583	24.287			14.983	11.665
			9.985	9.421	26.471	23.739			14.741	11.218
			10.272	9.404	26.719	24.232			14.855	10.918
			9.449	9.343	26.198	23.953			14.606	11.391
			9.66	8.944	26.287	23.79			15.183	11.579
			9.602	9.492	26.164	23.82			14.624	10.83
			9.529	8.89	26.936	24.424			14.819	11.28
			10.042	9.248	26.623	23.638			14.681	11.43
			9.576	9.182	26.628	24.198			14.825	11.544
			9.876	9.296	26.804	23.849			14.993	11.286
			9.673	8.861	26.664	24.089			14.661	11.957
			10.063	9.279	26.489	23.768			15.234	11.394
			9.429	9.002	26.524	24.814			14.636	11.498
			9.992	9.193	26.873	24.097			14.94	11.449
			9.835	9.313	26.54	24.107			14.498	11.409
			9.944	8.968	26.705	24.325			14.71	11.458
			10.072	9.122	26.796	24.084			14.484	11.202
			9.732	9.189	27.206	23.879			14.611	11.202
			10.089	8.95	26.84	24.395			15.076	11.193
			9.48	8.946	26.845	24.067			14.524	11.689
			9.328	8.76	26.467	24.504			14.699	11.641
			9.49	8.99	27.115	24.205			14.782	11.673
			10.104	9.499	26.779	23.528			15.038	11.386
			9.835	9.44	25.809	24.218			14.476	11.573
			9.687	9.542	27.013	24.173			14.837	11.417
			10.045	10.153	26.914	23.918			14.614	11.069
			9.843	10.635	26.899	24.461			14.689	11.43
			9.497	10.354	26.076	24.395			14.901	10.758
			9.728	11.076	26.705	25.197			14.829	11.549
			9.869	10.496	26.625	24.155			14.713	11.413
			9.936	10.573	26.927	24.099			14.889	11.583
			9.482	11.366	26.645	24.792			14.609	11.071
			9.698	10.627	26.7	24.126			15.027	11.561
			9.541	11.008	26.718	24.758			14.781	11.342
			9.43	11.102	26.79	24.667			14.803	11.476
			9.863	10.596	26.492	24.818			14.786	11.512
			9.578	10.761	26.599	24.667			14.606	11.407
			10.176	10.82	26.62	25.273			14.674	11.622
			9.799	10.964	26.771	24.086			15.174	11.516
			9.727	11.207	26.184	24.585			14.736	11.039
			9.193	11.763	27.226	24.81			14.592	10.886
			9.926	11.412	26.907	24.633			14.54	11.457
			9.847	11.3	26.773	24.781			14.613	11.125
			9.784	11.588	26.513	24.045			14.204	11.473
			10.113	11.514	26.139	24.32			14.603	11.516
			9.944	11.326	27.29	24.029			14.994	11.419
			9.94	11.537	26.895	24.575			14.719	11.778
			9.743	11.504	26.991	24.36			14.784	11.737
			9.426	11.367	26.628	24.854			14.382	11.636
			9.385	10.76	27.368	24.66			14.568	11.968
			9.885	10.497	26.565	24.563			14.546	11.942
			9.85	10.505	26.896	25.145			15.016	11.758
			9.332	10.835	27.335	24.612			14.977	11.278
			9.563	10.644	26.286	24.512			14.428	11.312
			9.484	10.858	27.002	24.653			15.41	12.054
			9.499	10.931	26.762	24.85			14.953	11.729
			9.321	10.883	26.197	24.843			14.915	11.36
			9.357	11.214	26.203	24.512			14.944	11.969
			9.795	11.449	26.234	24.649			14.96	11.539
			9.329	11.871	26.473	24.415			14.804	11.535
			9.994	12.041	26.657	24.508			15.019	11.52
			9.209	12.023	26.531	24.842			14.509	11.859
			9.728	12.221	26.79	24.724			15.305	11.172
			9.488	12.91	26.616	24.666			14.39	11.85
			9.305	13.14	26.848	24.544			15.375	12.025
			9.861	13.268	26.052	23.966			14.588	12.139
			9.955	12.738	26.924	24.653			14.739	12.131
			9.75	13.027	26.741	24.695			14.91	11.609
			9.183	12.468	26.577	24.221			14.611	11.695
			9.23	12.801	26.151	24.309			14.953	11.855
			9.725	12.599	26.062	24.151			15.078	11.632
			9.881	12.309	27.312	24.21			14.785	11.678
			9.593	11.8	26.881	23.787			14.351	11.442
			9.344	12.06	26.488	23.813			14.702	11.835
			9.194	12.08	26.242	24.394			14.76	11.484
			9.768	12.128	26.665	24.059			14.81	11.737
			9.317	12.456	26.781	23.986			15.289	11.635
			10.004	12.431	26.588	23.909			15.072	12.043
			9.469	11.771	26.258	23.226			15.093	11.965
			9.455	12.334	26.876	23.192			15.313	11.543
			10.04	12.21	26.91	24.844			14.733	11.901
			9.956	12.068	26.396	24.076			14.796	11.889
			10.111	12.416	27.086	24.004			14.941	11.752
			9.612	12.484	26.209	23.93			14.767	11.76
			9.902	12.939	26.521	24.195			14.864	11.904
			9.023	12.72	26.727	23.454			14.383	12.005
			10.075	13.003	26.669	23.315			14.896	11.599
			9.529	12.475	27.056	23.769			14.335	11.751
			9.922	12.336	27.064	24.023			14.253	11.413
			9.975	11.998	27.365	23.842			15.07	11.702
			9.68	12.024	26.65	23.007			14.715	11.565
			9.261	11.682	26.861	23.811			14.778	11.987

[truncated: 2 more sheets: No5 Rabbit, No6 Rabbit]
